# Supplementary material for: Four new species of isopods (Crustacea, Isopoda) from South Korea
Source: Zookeys. 2021 Jan 13;1010:133–64. doi: 10.3897/zookeys.1010.59101 (PMC7817651; doi:10.3897/zookeys.1010.59101)
Supplement: XML Treatment for Amakusanthura intermedia [file zookeys.1010.59101-treatment1.xml]

<!DOCTYPE tp:taxon-treatment
  PUBLIC "-//TaxonX//DTD Taxonomic Treatment Publishing DTD v0 20100105//EN" "tax-treatment-NSO.dtd">
<tp:taxon-treatment xmlns:tp="http://www.plazi.org/taxpub"><tp:treatment-meta><kwd-group><label>Taxon classification</label><kwd><named-content xmlns:xlink="http://www.w3.org/1999/xlink" content-type="kingdom">Animalia</named-content></kwd><kwd><named-content xmlns:xlink="http://www.w3.org/1999/xlink" content-type="order">Isopoda</named-content></kwd><kwd><named-content xmlns:xlink="http://www.w3.org/1999/xlink" content-type="family">Anthuridae</named-content></kwd></kwd-group><mixed-citation publication-type="journal"><person-group><name><surname>Kim</surname><given-names>Sung Hoon</given-names></name><name><surname>Yoon</surname><given-names>Seong Myeong</given-names></name></person-group><article-title>Four new species of isopods (<tp:taxon-name><tp:taxon-name-part taxon-name-part-type="subphylum">Crustacea</tp:taxon-name-part></tp:taxon-name>, <tp:taxon-name><tp:taxon-name-part taxon-name-part-type="order">Isopoda</tp:taxon-name-part></tp:taxon-name>) from South Korea</article-title><source>Zookeys</source><day>13</day><month>1</month><year>2021</year><volume>1010</volume><fpage>133</fpage><lpage>164</lpage><pub-id pub-id-type="doi">10.3897/zookeys.1010.59101</pub-id></mixed-citation></tp:treatment-meta><tp:nomenclature><tp:taxon-name><object-id xmlns:xlink="http://www.w3.org/1999/xlink" content-type="arpha" xlink:type="simple">1192C32B-5CB6-537A-BF7F-A88A37CA69E7</object-id>
              <tp:taxon-name-part taxon-name-part-type="genus" reg="Amakusanthura">Amakusanthura</tp:taxon-name-part>
              <tp:taxon-name-part taxon-name-part-type="species" reg="intermedia">intermedia</tp:taxon-name-part>
              <object-id xmlns:xlink="http://www.w3.org/1999/xlink" content-type="zoobank" xlink:type="simple">http://zoobank.org/740A3A8C-3C00-4E4B-AC7D-409FA2A8A7F2</object-id>
            </tp:taxon-name><tp:taxon-status xmlns:xlink="http://www.w3.org/1999/xlink" xlink:type="simple">sp. nov.</tp:taxon-status><xref ref-type="fig" rid="F2">Figures 2</xref><xref ref-type="fig" rid="F3">, 3</xref><xref ref-type="fig" rid="F4">, 4</xref></tp:nomenclature><tp:treatment-sec sec-type="material" id="SECID0EOMAE"><title>Material examined.</title><p><bold><italic>Holotype</italic>.</bold> South Korea • 1 non-ovigerous ♀ (5.4 mm); Jeju-do, Seogwipo-si, Daejeong-eup, Gapa-ri; <named-content xmlns:xlink="http://www.w3.org/1999/xlink" content-type="dwc:verbatimCoordinates" xlink:type="simple"><named-content content-type="geo-json" specific-use="{&#34;type&#34;:&#34;Point&#34;,&#34;coordinates&#34;:[126.278333,33.115000]}" id="NCID0E3MAE" xlink:type="simple">33°06'54"N, 126°16'42"E</named-content></named-content>; 71 m; 31 Jan. 2018; Smith-McIntyre grab; NIBRIV0000862806.</p><p><bold><italic>Paratypes</italic>.</bold> 2 ♀♀, same data as for holotype; NIBRIV0000880420.</p></tp:treatment-sec><tp:treatment-sec sec-type="etymology" id="SECID0EINAE"><title>Etymology.</title><p>The specific name, <italic><tp:taxon-name><tp:taxon-name-part taxon-name-part-type="genus" reg="Amakusanthura"/><tp:taxon-name-part taxon-name-part-type="species" reg="intermedia">intermedia</tp:taxon-name-part></tp:taxon-name></italic>, originates from the Latin word <italic>intermedius</italic>, meaning “that is between”. This name refers to the length of maxillipedal endite comparing to the related species.</p></tp:treatment-sec><tp:treatment-sec sec-type="description" id="SECID0E1NAE"><title>Description of holotype female.</title><p><italic>Body</italic> (Fig. <xref ref-type="fig" rid="F2">2A, B</xref>) 5.4 mm, 13× longer than wide, smooth and slender. Cephalon square to globular, 0.8× as long as pereonite I; rostrum as long as anterolateral lobes; eye very small; color not pigmented, white. <tp:taxon-name><tp:taxon-name-part taxon-name-part-type="genus" reg="Pereonites">Pereonites</tp:taxon-name-part></tp:taxon-name> rectangular; pereonites I–VI similar to each other in length; pereonite VII ~ 0.7× as long as pereonite VI; coxal plates of pereonites IV–VI visible dorsally. Pleonites 1.2× longer than pereonite VII; pleonites I–V separated by folds except dorsally between pleonites IV and V; pleonites IV and V visible partial sutures laterally; pleonite VI visible dorsally, with dorsal notch posteriorly.</p><fig id="F2" position="float" orientation="portrait"><object-id xmlns:xlink="http://www.w3.org/1999/xlink" content-type="doi" xlink:type="simple">10.3897/zookeys.1010.59101.figure2</object-id><object-id xmlns:xlink="http://www.w3.org/1999/xlink" content-type="arpha" xlink:type="simple">0B08C725-732F-58A6-9634-2CAB25052906</object-id><label>Figure 2.</label><caption><p><italic><tp:taxon-name><tp:taxon-name-part taxon-name-part-type="genus" reg="Amakusanthura">Amakusanthura</tp:taxon-name-part> <tp:taxon-name-part taxon-name-part-type="species" reg="intermedia">intermedia</tp:taxon-name-part></tp:taxon-name></italic> sp. nov., holotype, female <bold>A</bold> habitus, dorsal view <bold>B</bold> habitus, lateral view <bold>C</bold> antennule <bold>D</bold> antenna <bold>E</bold> mandible <bold>F</bold> maxilla <bold>G</bold> maxilliped.</p></caption><graphic xmlns:xlink="http://www.w3.org/1999/xlink" xlink:href="zookeys-1010-133-g002.jpg" position="float" orientation="portrait" xlink:type="simple" id="oo_497134.jpg"><uri content-type="original_file" xlink:type="simple">https://binary.pensoft.net/fig/497134</uri></graphic></fig><p><italic>Antennule</italic> (Fig. <xref ref-type="fig" rid="F2">2C</xref>) composed of three peduncular and three flagellar articles, sequentially slender distally in width. Peduncular article I rectangular, with one simple and a single penicillate seta distally; article II oblong, 0.6× as long as article I, with three simple and four penicillate setae distally; article III rectangular, 1.2× longer than article II, with three simple setae distally. Flagellar article I 0.4× as long as wide, with one simple and one penicillate seta; article II elongated, ~ 4× longer than article I, without seta; article III minute, square, with seven simple setae distally.</p><p><italic>Antenna</italic> (Fig. <xref ref-type="fig" rid="F2">2D</xref>) consisting of five peduncular and four flagellar articles. Peduncular article I ~ 0.4× as long as article II, with two simple setae laterally; article II 1.8× longer than article I, with one short simple seta laterally and one simple seta distally; article III 0.7× as long as article II, with three simple setae distally; article IV square, subequal to article III, with six simple setae and one penicillate seta distally; article V elongate, 1.4× longer than article IV, with 13 simple setae on both lateral margin and one penicillate seta on distal end. Flagellar articles much shorter than peduncular article V, consecutively shortened; article I with four simple setae distally; article II with one simple seta; article III without setae; article IV with seven simple setae; articles III and IV minute.</p><p><italic>Mandible</italic> (Fig. <xref ref-type="fig" rid="F2">2E</xref>), incisor with one prominent cusp and serrated margin; molar process bluntly rounded; palp article II 1.5× longer than article I, slightly stouter than other articles, with two simple setae distally; article III shortest in length, with four serrated setae and a row of spines laterally, one serrated seta distally.</p><p><italic>Maxilla</italic> (Fig. <xref ref-type="fig" rid="F2">2F</xref>) with five teeth distally and several fine setae laterally.</p><p><italic>Maxilliped</italic> (Fig. <xref ref-type="fig" rid="F2">2G</xref>), endite extending to proximal region of palp article III, with one short simple seta apically; palp articles I and II fused, with one simple seta distally; article III free, with two simple setae laterally and two simple setae distally; articles IV and V fused, oblique, smaller than other articles, with four simple setae laterally.</p><p><italic>Pereopod I</italic> (Fig. <xref ref-type="fig" rid="F3">3A</xref>), basis continuously stouter distally, with three simple setae and three penicillate setae on superior margin; ischium slender than basis, rectangular, with one simple seta on inferodistal end; merus much shorter than ischium, wider than long, with one simple seta on superior and inferior distal end, respectively; carpus triangular, protruding inferodistally, with rough margin inferodistally and eight simple setae along with inferior margin; propodus stepped on palm, with twelve simple setae on inferior margin and three simple setae on distal end; dactylus with five simple setae distally, a row of spines and one simple seta laterally; unguis as long as dactylus, much longer than those of other pereopods, with small accessory unguis. <italic>Pereopods II and III</italic> (Fig. <xref ref-type="fig" rid="F3">3B, C</xref>), basis elongate, oval, with one simple seta on inferodistally; ischium slightly shorter than basis, with two simple setae on both lateral margins; merus ~ 0.5× as long as ischium, tapering proximally, with several simple setae on superior and inferior margins; carpus triangular, with several simple setae on inferodistal angle and fine setae along inferior margin; propodus elongate and oval, with simple setae on both lateral margins and one stout seta on inferodistal angle; dactylus with simple setae distally; unguis 0.5× as long as dactylus, with small accessory unguis. <italic>Pereopods IV-VI</italic> (Fig. <xref ref-type="fig" rid="F3">3D–F</xref>), carpus more or less rectangular, with one stout seta on inferodistal angle (absent in pereopod V); propodus with several fine setae along both lateral margins and one stout seta on inferodistal angle. <italic>Pereopod VII</italic> (Fig. <xref ref-type="fig" rid="F3">3G</xref>), carpus and propodus with dentate margin baring simple setae along inferior margin.</p><fig id="F3" position="float" orientation="portrait"><object-id xmlns:xlink="http://www.w3.org/1999/xlink" content-type="doi" xlink:type="simple">10.3897/zookeys.1010.59101.figure3</object-id><object-id xmlns:xlink="http://www.w3.org/1999/xlink" content-type="arpha" xlink:type="simple">5E0BEFAB-7AE5-5D5A-9E40-DD1C37B60631</object-id><label>Figure 3.</label><caption><p><italic><tp:taxon-name><tp:taxon-name-part taxon-name-part-type="genus" reg="Amakusanthura">Amakusanthura</tp:taxon-name-part> <tp:taxon-name-part taxon-name-part-type="species" reg="intermedia">intermedia</tp:taxon-name-part></tp:taxon-name></italic> sp. nov., holotype, female <bold>A</bold> pereopod 1 <bold>B</bold> pereopod 2 <bold>C</bold> pereopod 3 <bold>D</bold> pereopod 4 <bold>E</bold> pereopod 5 <bold>F</bold> pereopod 6 <bold>G</bold> pereopod 7.</p></caption><graphic xmlns:xlink="http://www.w3.org/1999/xlink" xlink:href="zookeys-1010-133-g003.jpg" position="float" orientation="portrait" xlink:type="simple" id="oo_497135.jpg"><uri content-type="original_file" xlink:type="simple">https://binary.pensoft.net/fig/497135</uri></graphic></fig><p><italic>Pleopods</italic> (Fig. <xref ref-type="fig" rid="F4">4A–E</xref>), exopod slightly longer than endopod. <italic>Pleopod I</italic> (Fig. <xref ref-type="fig" rid="F4">4A</xref>), exopod ~ 2× as long as wide; endopod 0.4× wider than exopod. <italic>Pleopods II–V</italic> (Fig. <xref ref-type="fig" rid="F4">4B–E</xref>), protopod with one or two simple setae on inner or outer margin.</p><p><italic>Uropod</italic> (Fig. <xref ref-type="fig" rid="F4">4F, G</xref>), protopod rectangular, 2.4× longer than wide, with plumose setae both lateral margins; exopod oval, almost 2× longer than wide, surrounded by plumose and simple setae, with pointed apex, sinuous distally; endopod with plumose and simple setae along both lateral margins.</p><p><italic>Pleotelson</italic> (Fig. <xref ref-type="fig" rid="F4">4H</xref>) 2.2× longer than wide, concave proximally, convex medially, tapering distally, with two statocysts on dorsal surface proximally; apex with five simple setae; distal region with several simple setae on dorsal surface and lateral margins.</p><fig id="F4" position="float" orientation="portrait"><object-id xmlns:xlink="http://www.w3.org/1999/xlink" content-type="doi" xlink:type="simple">10.3897/zookeys.1010.59101.figure4</object-id><object-id xmlns:xlink="http://www.w3.org/1999/xlink" content-type="arpha" xlink:type="simple">2CFB9DFA-87C7-52AF-A987-AC1CFA3D9A11</object-id><label>Figure 4.</label><caption><p><italic><tp:taxon-name><tp:taxon-name-part taxon-name-part-type="genus" reg="Amakusanthura">Amakusanthura</tp:taxon-name-part> <tp:taxon-name-part taxon-name-part-type="species" reg="intermedia">intermedia</tp:taxon-name-part></tp:taxon-name></italic> sp. nov., holotype, female <bold>A</bold> pleopod 1 <bold>B</bold> pleopod 2 <bold>C</bold> pleopod 3 <bold>D</bold> pleopod 4 <bold>E</bold> pleopod 5 <bold>F</bold> uropodal exopod <bold>G</bold> uropodal endopod <bold>H</bold> pleotelson.</p></caption><graphic xmlns:xlink="http://www.w3.org/1999/xlink" xlink:href="zookeys-1010-133-g004.jpg" position="float" orientation="portrait" xlink:type="simple" id="oo_497136.jpg"><uri content-type="original_file" xlink:type="simple">https://binary.pensoft.net/fig/497136</uri></graphic></fig></tp:treatment-sec><tp:treatment-sec sec-type="distribution" id="SECID0EGVAE"><title>Distribution.</title><p>Southern coast of Jeju-do in South Korea.</p></tp:treatment-sec><tp:treatment-sec sec-type="habitat" id="SECID0ELVAE"><title>Habitat.</title><p>Sublittoral zone of sandy bottom.</p></tp:treatment-sec><tp:treatment-sec sec-type="remarks" id="SECID0EQVAE"><title>Remarks.</title><p><italic><tp:taxon-name><tp:taxon-name-part taxon-name-part-type="genus" reg="Amakusanthura">Amakusanthura</tp:taxon-name-part> <tp:taxon-name-part taxon-name-part-type="species" reg="intermedia">intermedia</tp:taxon-name-part></tp:taxon-name></italic> sp. nov. is most similar to four species, <italic><tp:taxon-name><tp:taxon-name-part taxon-name-part-type="genus" reg="Amakusanthura">A.</tp:taxon-name-part> <tp:taxon-name-part taxon-name-part-type="species" reg="magnifica">magnifica</tp:taxon-name-part></tp:taxon-name></italic> (Menzies &amp; Frankenberg, 1966), <italic><tp:taxon-name><tp:taxon-name-part taxon-name-part-type="genus" reg="Amakusanthura">A.</tp:taxon-name-part> <tp:taxon-name-part taxon-name-part-type="species" reg="pimelia">pimelia</tp:taxon-name-part></tp:taxon-name></italic> (Poore &amp; Lew Ton, 1985), <italic><tp:taxon-name><tp:taxon-name-part taxon-name-part-type="genus" reg="Amakusanthura">A.</tp:taxon-name-part> <tp:taxon-name-part taxon-name-part-type="species" reg="paramagnifica">paramagnifica</tp:taxon-name-part></tp:taxon-name></italic> Müller, 1992, and <italic><tp:taxon-name><tp:taxon-name-part taxon-name-part-type="genus" reg="Amakusanthura">A.</tp:taxon-name-part> <tp:taxon-name-part taxon-name-part-type="species" reg="tengo">tengo</tp:taxon-name-part></tp:taxon-name></italic> Müller, 1992, in having the following characteristics: (1) pleonites I–III are visible by folds dorsally and laterally, while pleonites IV and V are visible laterally; (2) the uropodal exopod has sinuous and acute distal region; (3) the pleotelson is concave laterally and tapering distally; (4) the maxillipedal endite is present; and (5) the propodal palm of pereopod I is stepped (<xref ref-type="bibr" rid="B38">Schultz 1969</xref>; <xref ref-type="bibr" rid="B36">Poore and Lew Ton 1985</xref>; <xref ref-type="bibr" rid="B17">Kensley and Schotte 1989</xref>; <xref ref-type="bibr" rid="B28">Müller 1992</xref>). However, the new species can be distinguished from the latter species by having the maxillipedal endite (vs. lacking in <italic><tp:taxon-name><tp:taxon-name-part taxon-name-part-type="genus" reg="Amakusanthura">A.</tp:taxon-name-part> <tp:taxon-name-part taxon-name-part-type="species" reg="tengo">tengo</tp:taxon-name-part></tp:taxon-name></italic>), the carpus of pereopod I protruding inferodistally (vs. not protruding in <italic><tp:taxon-name><tp:taxon-name-part taxon-name-part-type="genus" reg="Amakusanthura">A.</tp:taxon-name-part> <tp:taxon-name-part taxon-name-part-type="species" reg="pimelia">pimelia</tp:taxon-name-part></tp:taxon-name></italic>), the maxillipedal endite reaching to the distal end of fused articles I and II (vs. over in <italic><tp:taxon-name><tp:taxon-name-part taxon-name-part-type="genus" reg="Amakusanthura">A.</tp:taxon-name-part> <tp:taxon-name-part taxon-name-part-type="species" reg="magnifica">magnifica</tp:taxon-name-part></tp:taxon-name></italic> and not reaching in <italic><tp:taxon-name><tp:taxon-name-part taxon-name-part-type="genus" reg="Amakusanthura">A.</tp:taxon-name-part> <tp:taxon-name-part taxon-name-part-type="species" reg="paramagnifica">paramagnifica</tp:taxon-name-part></tp:taxon-name></italic>) (<xref ref-type="bibr" rid="B38">Schultz 1969</xref>; <xref ref-type="bibr" rid="B36">Poore and Lew Ton 1985</xref>; <xref ref-type="bibr" rid="B17">Kensley and Schotte 1989</xref>; <xref ref-type="bibr" rid="B28">Müller 1992</xref>).</p></tp:treatment-sec><ref-list><ref id="B38"><mixed-citation xmlns:xlink="http://www.w3.org/1999/xlink" xlink:type="simple"><person-group><name name-style="western"><surname>Schultz</surname><given-names>GA</given-names></name></person-group> (<year>1969</year>) <source>How to Know the Marine Isopod Crustaceans. William C.</source><publisher-name>Brown Company Publishers</publisher-name>, <publisher-loc>Dubuque, Illinois</publisher-loc>, <size units="page">359 pp</size>.</mixed-citation></ref><ref id="B36"><mixed-citation xmlns:xlink="http://www.w3.org/1999/xlink" xlink:type="simple"><person-group><name name-style="western"><surname>Poore</surname><given-names>GCB</given-names></name><name name-style="western"><surname>Lew Ton</surname><given-names>HM</given-names></name></person-group> (<year>1985</year>) <article-title><italic><tp:taxon-name><tp:taxon-name-part taxon-name-part-type="genus">Apanthura</tp:taxon-name-part></tp:taxon-name></italic>, <italic><tp:taxon-name><tp:taxon-name-part taxon-name-part-type="genus">Apanthuretta</tp:taxon-name-part></tp:taxon-name></italic> and <italic><tp:taxon-name><tp:taxon-name-part taxon-name-part-type="genus">Apanthuropsis</tp:taxon-name-part></tp:taxon-name></italic> gen. nov. (<tp:taxon-name><tp:taxon-name-part taxon-name-part-type="subphylum">Crustacea</tp:taxon-name-part></tp:taxon-name>: <tp:taxon-name><tp:taxon-name-part taxon-name-part-type="order">Isopoda</tp:taxon-name-part></tp:taxon-name>: <tp:taxon-name><tp:taxon-name-part taxon-name-part-type="family">Anthuridae</tp:taxon-name-part></tp:taxon-name>) from south-eastern Australia.</article-title><source>Memoirs of the Museum of Victoria</source><volume>46</volume>: <fpage>103</fpage>–<lpage>151</lpage>. <ext-link xlink:type="simple" ext-link-type="doi" xlink:href="10.24199/j.mmv.1985.46.05">https://doi.org/10.24199/j.mmv.1985.46.05</ext-link></mixed-citation></ref><ref id="B17"><mixed-citation xmlns:xlink="http://www.w3.org/1999/xlink" xlink:type="simple"><person-group><name name-style="western"><surname>Kensley</surname><given-names>BF</given-names></name><name name-style="western"><surname>Schotte</surname><given-names>M</given-names></name></person-group> (<year>1989</year>) <source>Guide to the Marine Isopod Crustaceans of the Caribbean.</source><publisher-name>Smithonian Institution Press</publisher-name>, <publisher-loc>Washington DC</publisher-loc>, <size units="page">308 pp</size>. <ext-link xlink:type="simple" ext-link-type="doi" xlink:href="10.5962/bhl.title.10375">https://doi.org/10.5962/bhl.title.10375</ext-link></mixed-citation></ref><ref id="B28"><mixed-citation xmlns:xlink="http://www.w3.org/1999/xlink" xlink:type="simple"><person-group><name name-style="western"><surname>Müller</surname><given-names>HG</given-names></name></person-group> (<year>1992</year>) <article-title><tp:taxon-name><tp:taxon-name-part taxon-name-part-type="family">Anthuridae</tp:taxon-name-part></tp:taxon-name> of the genera <italic><tp:taxon-name><tp:taxon-name-part taxon-name-part-type="genus">Amakusanthura</tp:taxon-name-part></tp:taxon-name></italic>, <italic><tp:taxon-name><tp:taxon-name-part taxon-name-part-type="genus">Cortezura</tp:taxon-name-part></tp:taxon-name></italic> and <italic><tp:taxon-name><tp:taxon-name-part taxon-name-part-type="genus">Mesanthura</tp:taxon-name-part></tp:taxon-name></italic> from the Caribbean Sea of Colombia (<tp:taxon-name><tp:taxon-name-part taxon-name-part-type="subphylum">Crustacea</tp:taxon-name-part></tp:taxon-name>: <tp:taxon-name><tp:taxon-name-part taxon-name-part-type="order">Isopoda</tp:taxon-name-part></tp:taxon-name>).</article-title><source>Revue suisse de Zoologie</source><volume>99</volume>(<issue>1</issue>): <fpage>31</fpage>–<lpage>79</lpage>. <ext-link xlink:type="simple" ext-link-type="doi" xlink:href="10.5962/bhl.part.79820">https://doi.org/10.5962/bhl.part.79820</ext-link></mixed-citation></ref></ref-list></tp:taxon-treatment>
