# Supplementary material for: Four new species of isopods (Crustacea, Isopoda) from South Korea
Source: Zookeys. 2021 Jan 13;1010:133–64. doi: 10.3897/zookeys.1010.59101 (PMC7817651; doi:10.3897/zookeys.1010.59101)
Supplement: XML Treatment for Arcturidae [file zookeys.1010.59101-treatment3.xml]

<!DOCTYPE tp:taxon-treatment
  PUBLIC "-//TaxonX//DTD Taxonomic Treatment Publishing DTD v0 20100105//EN" "tax-treatment-NSO.dtd">
<tp:taxon-treatment xmlns:tp="http://www.plazi.org/taxpub"><tp:treatment-meta><kwd-group><label>Taxon classification</label><kwd><named-content xmlns:xlink="http://www.w3.org/1999/xlink" content-type="kingdom">Animalia</named-content></kwd><kwd><named-content xmlns:xlink="http://www.w3.org/1999/xlink" content-type="order">Isopoda</named-content></kwd><kwd><named-content xmlns:xlink="http://www.w3.org/1999/xlink" content-type="family">Arcturidae</named-content></kwd></kwd-group><mixed-citation publication-type="journal"><person-group><name><surname>Kim</surname><given-names>Sung Hoon</given-names></name><name><surname>Yoon</surname><given-names>Seong Myeong</given-names></name></person-group><article-title>Four new species of isopods (<tp:taxon-name><tp:taxon-name-part taxon-name-part-type="subphylum">Crustacea</tp:taxon-name-part></tp:taxon-name>, <tp:taxon-name><tp:taxon-name-part taxon-name-part-type="order">Isopoda</tp:taxon-name-part></tp:taxon-name>) from South Korea</article-title><source>Zookeys</source><day>13</day><month>1</month><year>2021</year><volume>1010</volume><fpage>133</fpage><lpage>164</lpage><pub-id pub-id-type="doi">10.3897/zookeys.1010.59101</pub-id></mixed-citation></tp:treatment-meta><tp:nomenclature><label>Family</label><tp:taxon-name><object-id xmlns:xlink="http://www.w3.org/1999/xlink" content-type="arpha" xlink:type="simple">25707C02-CAF4-5016-B6EB-72B0031E4CDF</object-id>
              <tp:taxon-name-part taxon-name-part-type="family">Arcturidae</tp:taxon-name-part>
            </tp:taxon-name><tp:taxon-authority>Dana, 1849</tp:taxon-authority></tp:nomenclature><tp:treatment-sec sec-type="diagnosis" id="SECID0ENZAG"><title>Diagnosis</title><p><bold>(modified after <xref ref-type="bibr" rid="B35">Poore 2001b</xref>).</bold> Body moderately cylindrical, geniculate between pereonites IV and V, occasionally straight; cephalon and fused pereonite I expanded ventrolaterally; pereonite IV at least 1.5× longer than pereonite III; pleonites and pleotelson fused. Pereopod I gnathopod-like, immersed in lateral view by lateral plates of cephalon and pereonite I; pereopods II–IV slender, setose, directed anteriorly; pereopods V–VII ambulatory. Pleopod I, protopod elongated, much longer than wide; exopod of male with lateral excavation, and either a tuft of fine setae, long plumose setae, or both. Uropod biramous; endopod much smaller than exopod.</p></tp:treatment-sec><tp:treatment-sec sec-type="remarks" id="SECID0E1ZAG"><title>Remarks.</title><p>Classification of the genera of <tp:taxon-name><tp:taxon-name-part taxon-name-part-type="family">Arcturidae</tp:taxon-name-part></tp:taxon-name> had difficult because many genera were inadequately and ambiguously described (<xref ref-type="bibr" rid="B21">Kussakin 1972</xref>; <xref ref-type="bibr" rid="B19">King 2003b</xref>). To resolve this problem, <xref ref-type="bibr" rid="B21">Kussakin (1972)</xref> suggested using the structure of pereopods I–IV to diagnose genera and presented a key based on these features to eight Arctic and boreal genera. Since then <xref ref-type="bibr" rid="B35">Poore (2001b)</xref> transferred <italic><tp:taxon-name><tp:taxon-name-part taxon-name-part-type="genus" reg="Antarcturus">Antarcturus</tp:taxon-name-part></tp:taxon-name></italic> zur Strassen, 1903 and related genera <tp:taxon-name><tp:taxon-name-part taxon-name-part-type="family">Antarcturidae</tp:taxon-name-part></tp:taxon-name> Poore, 2001. <italic><tp:taxon-name><tp:taxon-name-part taxon-name-part-type="genus" reg="Parapleuroprion">Parapleuroprion</tp:taxon-name-part></tp:taxon-name></italic> Kussakin, 1972 is now synonym of <italic><tp:taxon-name><tp:taxon-name-part taxon-name-part-type="genus" reg="Arcturus">Arcturus</tp:taxon-name-part></tp:taxon-name></italic> Latreille, 1829 (<xref ref-type="bibr" rid="B5">Boyko et al. 2008d</xref>). <italic><tp:taxon-name><tp:taxon-name-part taxon-name-part-type="genus" reg="Arcturella">Arcturella</tp:taxon-name-part></tp:taxon-name></italic> G. O. Sars, 1897 is synonym of <italic><tp:taxon-name><tp:taxon-name-part taxon-name-part-type="genus" reg="Astacilla">Astacilla</tp:taxon-name-part></tp:taxon-name></italic> Cordiner, 1793 (<xref ref-type="bibr" rid="B16">Kensley et al. 2007</xref>; <xref ref-type="bibr" rid="B41">Rincón et al. 2018</xref>). Here we submit the key to all genera of <tp:taxon-name><tp:taxon-name-part taxon-name-part-type="family">Arcturidae</tp:taxon-name-part></tp:taxon-name>.</p></tp:treatment-sec><ref-list><ref id="B35"><mixed-citation xmlns:xlink="http://www.w3.org/1999/xlink" xlink:type="simple"><person-group><name name-style="western"><surname>Poore</surname><given-names>GCB</given-names></name></person-group> (<year>2001b</year>) <article-title><tp:taxon-name><tp:taxon-name-part taxon-name-part-type="order">Isopoda</tp:taxon-name-part></tp:taxon-name><tp:taxon-name><tp:taxon-name-part taxon-name-part-type="suborder">Valvifera</tp:taxon-name-part></tp:taxon-name>: diagnoses and relationships of the families.</article-title><source>Journal of Crustacean Biology</source><volume>21</volume>(<issue>1</issue>): <fpage>205</fpage>–<lpage>230</lpage>. <ext-link xlink:type="simple" ext-link-type="doi" xlink:href="10.1163/20021975-99990118">https://doi.org/10.1163/20021975-99990118</ext-link></mixed-citation></ref><ref id="B21"><mixed-citation xmlns:xlink="http://www.w3.org/1999/xlink" xlink:type="simple"><person-group><name name-style="western"><surname>Kussakin</surname><given-names>OG</given-names></name></person-group> (<year>1972</year>) <article-title><tp:taxon-name><tp:taxon-name-part taxon-name-part-type="order">Isopoda</tp:taxon-name-part></tp:taxon-name> from the coastal zone of the Kurile Islands. III. Three new arcturids from the Middle Kuriles with taxonomic remarks on the family <tp:taxon-name><tp:taxon-name-part taxon-name-part-type="family">Arcturidae</tp:taxon-name-part></tp:taxon-name>.</article-title><source>Crustaceana Supplement</source><volume>3</volume>: <fpage>178</fpage>–<lpage>189</lpage>.</mixed-citation></ref><ref id="B19"><mixed-citation xmlns:xlink="http://www.w3.org/1999/xlink" xlink:type="simple"><person-group><name name-style="western"><surname>King</surname><given-names>RA</given-names></name></person-group> (<year>2003b</year>) <article-title><italic><tp:taxon-name><tp:taxon-name-part taxon-name-part-type="genus">Neastacilla</tp:taxon-name-part></tp:taxon-name></italic> Tattersall, 1921 redefined, with eight new species from Australia (<tp:taxon-name><tp:taxon-name-part taxon-name-part-type="subphylum">Crustacea</tp:taxon-name-part></tp:taxon-name>: <tp:taxon-name><tp:taxon-name-part taxon-name-part-type="order">Isopoda</tp:taxon-name-part></tp:taxon-name>: <tp:taxon-name><tp:taxon-name-part taxon-name-part-type="family">Arcturidae</tp:taxon-name-part></tp:taxon-name>).</article-title><source>Memoirs of Museum Victoria</source><volume>60</volume>(<issue>2</issue>): <fpage>371</fpage>–<lpage>416</lpage>. <ext-link xlink:type="simple" ext-link-type="doi" xlink:href="10.24199/j.mmv.2003.60.29">https://doi.org/10.24199/j.mmv.2003.60.29</ext-link></mixed-citation></ref><ref id="B5"><mixed-citation xmlns:xlink="http://www.w3.org/1999/xlink" xlink:type="simple"><person-group><name name-style="western"><surname>Boyko</surname><given-names>CB</given-names></name><name name-style="western"><surname>Bruce</surname><given-names>NL</given-names></name><name name-style="western"><surname>Hadfield</surname><given-names>KA</given-names></name><name name-style="western"><surname>Merrin</surname><given-names>KL</given-names></name><name name-style="western"><surname>Ota</surname><given-names>Y</given-names></name><name name-style="western"><surname>Poore</surname><given-names>GCB</given-names></name><name name-style="western"><surname>Taiti</surname><given-names>S</given-names></name><name name-style="western"><surname>Schotte</surname><given-names>M</given-names></name><name name-style="western"><surname>Wilson</surname><given-names>GDF</given-names></name></person-group> [Eds] (<year>2008d</year>) [onwards] World Marine, Freshwater and Terrestrial Isopod Crustaceans database. <italic><tp:taxon-name><tp:taxon-name-part taxon-name-part-type="genus">Parapleuroprion</tp:taxon-name-part></tp:taxon-name></italic> Kussakin, 1972. Accessed through: World Register of Marine Species. <ext-link xlink:type="simple" ext-link-type="uri" xlink:href="http://www.marinespecies.org/Isopoda/aphia.php?p=taxdetails%26id=249128">http://www.marinespecies.org/Isopoda/aphia.php?p=taxdetails&amp;id=249128</ext-link> [accessed 27 November 2020]</mixed-citation></ref><ref id="B16"><mixed-citation xmlns:xlink="http://www.w3.org/1999/xlink" xlink:type="simple"><person-group><name name-style="western"><surname>Kensley</surname><given-names>BF</given-names></name><name name-style="western"><surname>Schotte</surname><given-names>M</given-names></name><name name-style="western"><surname>Poore</surname><given-names>GCB</given-names></name></person-group> (<year>2007</year>) New species and records of valviferan isopods (<tp:taxon-name><tp:taxon-name-part taxon-name-part-type="subphylum">Crustacea</tp:taxon-name-part></tp:taxon-name>: <tp:taxon-name><tp:taxon-name-part taxon-name-part-type="order">Isopoda</tp:taxon-name-part></tp:taxon-name>: <tp:taxon-name><tp:taxon-name-part taxon-name-part-type="suborder">Valvifera</tp:taxon-name-part></tp:taxon-name>) from the Indian Ocean. Proceedings of the Biological Society of Washington 120: 429–445. <ext-link xlink:type="simple" ext-link-type="doi" xlink:href="10.2988/0006-324X(2007)120[429:NSAROV]2.0.CO;2">https://doi.org/10.2988/0006-324X(2007)120[429:NSAROV]2.0.CO;2</ext-link></mixed-citation></ref><ref id="B41"><mixed-citation xmlns:xlink="http://www.w3.org/1999/xlink" xlink:type="simple"><person-group><name name-style="western"><surname>Rincón</surname><given-names>B</given-names></name><name name-style="western"><surname>Arranz</surname><given-names>S</given-names></name><name name-style="western"><surname>Junoy</surname><given-names>J</given-names></name></person-group> (<year>2018</year>) <article-title>Isopods of the genus <italic><tp:taxon-name><tp:taxon-name-part taxon-name-part-type="genus">Astacilla</tp:taxon-name-part></tp:taxon-name></italic> (<tp:taxon-name><tp:taxon-name-part taxon-name-part-type="suborder">Valvifera</tp:taxon-name-part></tp:taxon-name>, <tp:taxon-name><tp:taxon-name-part taxon-name-part-type="family">Arcturidae</tp:taxon-name-part></tp:taxon-name>) from the LIFE + INDEMARES project off Alborán Island (S Spain), with the description of a rare species <italic><tp:taxon-name><tp:taxon-name-part taxon-name-part-type="genus">A.</tp:taxon-name-part> <tp:taxon-name-part taxon-name-part-type="species">carlosoteroi</tp:taxon-name-part></tp:taxon-name></italic> (Reboreda, Wägele &amp; Garmendia, 1994).</article-title><source>Mediterranean marine science</source><volume>19</volume>: <fpage>504</fpage>–<lpage>512</lpage>. <ext-link xlink:type="simple" ext-link-type="doi" xlink:href="10.12681/mms.15594">https://doi.org/10.12681/mms.15594</ext-link></mixed-citation></ref></ref-list></tp:taxon-treatment>
