# Supplementary material for: Four new species of isopods (Crustacea, Isopoda) from South Korea
Source: Zookeys. 2021 Jan 13;1010:133–64. doi: 10.3897/zookeys.1010.59101 (PMC7817651; doi:10.3897/zookeys.1010.59101)
Supplement: XML Treatment for Idarcturus [file zookeys.1010.59101-treatment4.xml]

<!DOCTYPE tp:taxon-treatment
  PUBLIC "-//TaxonX//DTD Taxonomic Treatment Publishing DTD v0 20100105//EN" "tax-treatment-NSO.dtd">
<tp:taxon-treatment xmlns:tp="http://www.plazi.org/taxpub"><tp:treatment-meta><kwd-group><label>Taxon classification</label><kwd><named-content xmlns:xlink="http://www.w3.org/1999/xlink" content-type="kingdom">Animalia</named-content></kwd><kwd><named-content xmlns:xlink="http://www.w3.org/1999/xlink" content-type="order">Isopoda</named-content></kwd><kwd><named-content xmlns:xlink="http://www.w3.org/1999/xlink" content-type="family">Arcturidae</named-content></kwd></kwd-group><mixed-citation publication-type="journal"><person-group><name><surname>Kim</surname><given-names>Sung Hoon</given-names></name><name><surname>Yoon</surname><given-names>Seong Myeong</given-names></name></person-group><article-title>Four new species of isopods (<tp:taxon-name><tp:taxon-name-part taxon-name-part-type="subphylum">Crustacea</tp:taxon-name-part></tp:taxon-name>, <tp:taxon-name><tp:taxon-name-part taxon-name-part-type="order">Isopoda</tp:taxon-name-part></tp:taxon-name>) from South Korea</article-title><source>Zookeys</source><day>13</day><month>1</month><year>2021</year><volume>1010</volume><fpage>133</fpage><lpage>164</lpage><pub-id pub-id-type="doi">10.3897/zookeys.1010.59101</pub-id></mixed-citation></tp:treatment-meta><tp:nomenclature><label>Genus</label><tp:taxon-name><object-id xmlns:xlink="http://www.w3.org/1999/xlink" content-type="arpha" xlink:type="simple">0ADCB1AF-62BA-5ED9-8A1D-B55889E2D72C</object-id>
              <tp:taxon-name-part taxon-name-part-type="genus" reg="Idarcturus">Idarcturus</tp:taxon-name-part>
            </tp:taxon-name><tp:taxon-authority>Barnard, 1914</tp:taxon-authority></tp:nomenclature><tp:treatment-sec sec-type="type species" id="SECID0EXMBG"><title>Type species.</title><p><italic><tp:taxon-name><tp:taxon-name-part taxon-name-part-type="genus" reg="Idarcturus">Idarcturus</tp:taxon-name-part> <tp:taxon-name-part taxon-name-part-type="species" reg="platysoma">platysoma</tp:taxon-name-part></tp:taxon-name></italic> Barnard, 1914, by monotype.</p></tp:treatment-sec><tp:treatment-sec sec-type="diagnosis" id="SECID0EINBG"><title>Diagnosis.</title><p>Body not or slightly geniculate, moderately flattened dorsoventrally in female, whereas cylindrical in male; pereonite IV longer than other pereonites, but not markedly elongate in both sexes, &lt; 2× longer than pereonites II and III combined. Pereopod I carpus with serrated setae on inferior margin; propodus with serrated setae and comb setae on palmar surface and inferior margin; dactylus with comb setae distally; unguis lacking. Pereopods II–IV lacking flexion between carpus and propodus; dactylus claw-like. Pleopod I, exopod with fine setae subbasally or mesally.</p></tp:treatment-sec></tp:taxon-treatment>
