# Supplementary material for: Four new species of isopods (Crustacea, Isopoda) from South Korea
Source: Zookeys. 2021 Jan 13;1010:133–64. doi: 10.3897/zookeys.1010.59101 (PMC7817651; doi:10.3897/zookeys.1010.59101)
Supplement: XML Treatment for Idarcturus trispinosus [file zookeys.1010.59101-treatment5.xml]

<!DOCTYPE tp:taxon-treatment
  PUBLIC "-//TaxonX//DTD Taxonomic Treatment Publishing DTD v0 20100105//EN" "tax-treatment-NSO.dtd">
<tp:taxon-treatment xmlns:tp="http://www.plazi.org/taxpub"><tp:treatment-meta><kwd-group><label>Taxon classification</label><kwd><named-content xmlns:xlink="http://www.w3.org/1999/xlink" content-type="kingdom">Animalia</named-content></kwd><kwd><named-content xmlns:xlink="http://www.w3.org/1999/xlink" content-type="order">Isopoda</named-content></kwd><kwd><named-content xmlns:xlink="http://www.w3.org/1999/xlink" content-type="family">Arcturidae</named-content></kwd></kwd-group><mixed-citation publication-type="journal"><person-group><name><surname>Kim</surname><given-names>Sung Hoon</given-names></name><name><surname>Yoon</surname><given-names>Seong Myeong</given-names></name></person-group><article-title>Four new species of isopods (<tp:taxon-name><tp:taxon-name-part taxon-name-part-type="subphylum">Crustacea</tp:taxon-name-part></tp:taxon-name>, <tp:taxon-name><tp:taxon-name-part taxon-name-part-type="order">Isopoda</tp:taxon-name-part></tp:taxon-name>) from South Korea</article-title><source>Zookeys</source><day>13</day><month>1</month><year>2021</year><volume>1010</volume><fpage>133</fpage><lpage>164</lpage><pub-id pub-id-type="doi">10.3897/zookeys.1010.59101</pub-id></mixed-citation></tp:treatment-meta><tp:nomenclature><tp:taxon-name><object-id xmlns:xlink="http://www.w3.org/1999/xlink" content-type="arpha" xlink:type="simple">8E31490D-95DE-5D0C-804E-FA6EB489CA7E</object-id>
              <tp:taxon-name-part taxon-name-part-type="genus" reg="Idarcturus">Idarcturus</tp:taxon-name-part>
              <tp:taxon-name-part taxon-name-part-type="species" reg="trispinosus">trispinosus</tp:taxon-name-part>
              <object-id xmlns:xlink="http://www.w3.org/1999/xlink" content-type="zoobank" xlink:type="simple">http://zoobank.org/35DABEAB-C655-4756-805E-6EF4CED60CC5</object-id>
            </tp:taxon-name><tp:taxon-status xmlns:xlink="http://www.w3.org/1999/xlink" xlink:type="simple">sp. nov.</tp:taxon-status><xref ref-type="fig" rid="F8">Figures 8</xref><xref ref-type="fig" rid="F9">, 9</xref><xref ref-type="fig" rid="F10">, 10</xref><xref ref-type="fig" rid="F11">, 11</xref></tp:nomenclature><tp:treatment-sec sec-type="material" id="SECID0EFPBG"><title>Material examined.</title><p><bold><italic>Holotype</italic>.</bold> South Korea • 1 ♀ ovigerous (4.5 mm); Jeollanam-do, Yeosu-si, Samsan-myeon, Geomun-ri, Sangbackdo Island; <named-content xmlns:xlink="http://www.w3.org/1999/xlink" content-type="dwc:verbatimCoordinates" xlink:type="simple"><named-content content-type="geo-json" specific-use="{&#34;type&#34;:&#34;Point&#34;,&#34;coordinates&#34;:[127.586944,34.051111]}" id="NCID0ETPBG" xlink:type="simple">34°03'4"N, 127°35'13"E</named-content></named-content>; 15 m, 28 Jun. 2017; SCUBA diving; NIBRIV0000813025.</p><p><bold><italic>Paratypes</italic>.</bold> South Korea • 1 ♂ (3.3 mm); Sangbackdo Island; <named-content xmlns:xlink="http://www.w3.org/1999/xlink" content-type="dwc:verbatimCoordinates" xlink:type="simple"><named-content content-type="geo-json" specific-use="{&#34;type&#34;:&#34;Point&#34;,&#34;coordinates&#34;:[127.583333,34.054167]}" id="NCID0ECQBG" xlink:type="simple">34°03'15"N, 127°35'00"E</named-content></named-content>; 15 m; 28 Jun. 2017; SCUBA diving • 1 ♀; Sangbackdo Island; <named-content xmlns:xlink="http://www.w3.org/1999/xlink" content-type="dwc:verbatimCoordinates" xlink:type="simple"><named-content content-type="geo-json" specific-use="{&#34;type&#34;:&#34;Point&#34;,&#34;coordinates&#34;:[127.583611,34.060556]}" id="NCID0EKQBG" xlink:type="simple">34°03'38"N, 127°35'01"E</named-content></named-content>; 15 m; 28 Jun. 2017; SCUBA diving • 1 ♂, Sosambudo Island; <named-content xmlns:xlink="http://www.w3.org/1999/xlink" content-type="dwc:verbatimCoordinates" xlink:type="simple"><named-content content-type="geo-json" specific-use="{&#34;type&#34;:&#34;Point&#34;,&#34;coordinates&#34;:[127.361944,34.039722]}" id="NCID0ESQBG" xlink:type="simple">34°02'23"N, 127°21'43"E</named-content></named-content>; 15 m, 27 Jun. 2017; SCUBA diving; NIBRIV0000880423.</p></tp:treatment-sec><tp:treatment-sec sec-type="material" id="SECID0EXQBG"><title>Additional material.</title><p>South Korea • 1 ♂, 2 ♀♀; Sinan-gun, Heyksan-myeon, Hondo-ri, Hongdo Island, <named-content xmlns:xlink="http://www.w3.org/1999/xlink" content-type="dwc:verbatimCoordinates" xlink:type="simple"><named-content content-type="geo-json" specific-use="{&#34;type&#34;:&#34;Point&#34;,&#34;coordinates&#34;:[125.183056,34.669167]}" id="NCID0EARBG" xlink:type="simple">34°40'09"N, 125°10'59"E</named-content></named-content>; 10 m; 19 Jun. 2018; SCUBA diving.</p></tp:treatment-sec><tp:treatment-sec sec-type="description" id="SECID0EFRBG"><title>Description of holotype female.</title><p><italic>Body</italic> (Fig. <xref ref-type="fig" rid="F8">8A, B</xref>) moderately flattened dorsoventrally, slightly geniculated between pereonites IV and V; length 4.5 mm, 4.5× longer than wide. <italic>Cephalon</italic> with three dorsal spines, one pair of lateral spines; anterior margin deeply concave, with small median process; anterolateral lobe expended anteriorly, concave distally; eye large, round, positioned laterally. <italic><tp:taxon-name><tp:taxon-name-part taxon-name-part-type="genus" reg="Pereonites">Pereonites</tp:taxon-name-part></tp:taxon-name></italic> with dorsal spines; pereonite I with one pair of dorsal spines; pereonites II and III similar to each other in length, with one pair of dorsal spines, two pairs of lateral spines; dorsal spines of pereonite III bigger than dorsal spines of pereonite II; pereonite IV widest, ~ 1.5× longer than pereonites II and III together, with two pairs of small dorsolateral spines, four pairs of dorsal spines, one middorsal spine on posterior margin; posterior dorsal spines larger than other dorsal spines; anterolateral angle expanded laterally; oostegite IV with suture line posteriorly; pereonites V–VII similar to each other in length, with one pair of small dorsal spines, two or three tuberculate elevations. <italic>Pleon</italic> ~ 1.3× longer than pereonites V–VII, with two pairs of dorsal spines; anterior spines smaller than posterior spines; pleotelson gradually tapering posteriorly, with three pairs of wings laterally; proximal wing smaller than proceeding wings; apex round.</p><fig id="F8" position="float" orientation="portrait"><object-id xmlns:xlink="http://www.w3.org/1999/xlink" content-type="doi" xlink:type="simple">10.3897/zookeys.1010.59101.figure8</object-id><object-id xmlns:xlink="http://www.w3.org/1999/xlink" content-type="arpha" xlink:type="simple">CF8650A3-E950-5BF3-ACD2-756D58A3876A</object-id><label>Figure 8.</label><caption><p><italic><tp:taxon-name><tp:taxon-name-part taxon-name-part-type="genus" reg="Idarcturus">Idarcturus</tp:taxon-name-part> <tp:taxon-name-part taxon-name-part-type="species" reg="trispinosus">trispinosus</tp:taxon-name-part></tp:taxon-name></italic> sp. nov., holotype, female <bold>A</bold> habitus, dorsal view <bold>B</bold> habitus, lateral view <bold>C</bold> oostegite 4. Paratype, male <bold>D</bold> habitus, dorsal view <bold>E</bold> habitus, lateral view <bold>F</bold> pleopod 2.</p></caption><graphic xmlns:xlink="http://www.w3.org/1999/xlink" xlink:href="zookeys-1010-133-g008.jpg" position="float" orientation="portrait" xlink:type="simple" id="oo_497140.jpg"><uri content-type="original_file" xlink:type="simple">https://binary.pensoft.net/fig/497140</uri></graphic></fig><p><italic>Antennule</italic> (Fig. <xref ref-type="fig" rid="F9">9A</xref>) exceeding peduncular article II of antenna, consisting of three peduncular articles and single-articled flagellum; peduncular article I globular, with one projection dorsally and two penicillate setae; article II cylindrical, with five penicillate setae; article III smaller than article II; flagellum with three aesthetascs on anterodistal end and three simple setae on distal end. <italic>Antenna</italic> (Fig. <xref ref-type="fig" rid="F9">9B–D</xref>) almost half of body length, slender, consisting of five peduncular articles and three flagellar articles; peduncular article I small; article II ×longer than article I; article III ×longer than article II, with two short simple setae distally; articles IV and V similar to each other, almost 3× longer than article III, with numerous minute simple setae along with lateral margin; article IV with one penicillate seta laterally; flagellar article I longer than flagellar articles II and III; articles II and III with one low of spines resembling saw-teeth on ventral margin; article III with one large claw apically.</p><fig id="F9" position="float" orientation="portrait"><object-id xmlns:xlink="http://www.w3.org/1999/xlink" content-type="doi" xlink:type="simple">10.3897/zookeys.1010.59101.figure9</object-id><object-id xmlns:xlink="http://www.w3.org/1999/xlink" content-type="arpha" xlink:type="simple">17452E24-9330-5551-A191-B7028F6DE4ED</object-id><label>Figure 9.</label><caption><p><italic><tp:taxon-name><tp:taxon-name-part taxon-name-part-type="genus" reg="Idarcturus">Idarcturus</tp:taxon-name-part> <tp:taxon-name-part taxon-name-part-type="species" reg="trispinosus">trispinosus</tp:taxon-name-part></tp:taxon-name></italic> sp. nov., holotype, female <bold>A</bold> antennule <bold>B</bold> antenna <bold>C</bold> detail of peduncular articles of antenna <bold>D</bold> flagellum of antenna <bold>E</bold> left mandible <bold>F</bold> right mandible <bold>G</bold> maxillule <bold>H</bold> maxilla <bold>I</bold> maxilliped.</p></caption><graphic xmlns:xlink="http://www.w3.org/1999/xlink" xlink:href="zookeys-1010-133-g009.jpg" position="float" orientation="portrait" xlink:type="simple" id="oo_497141.jpg"><uri content-type="original_file" xlink:type="simple">https://binary.pensoft.net/fig/497141</uri></graphic></fig><p><italic>Left mandible</italic> (Fig. <xref ref-type="fig" rid="F9">9E</xref>), incisor weakly 4-toothed; lacinia mobilis 3-toothed, with three serrated setae; molar process broad, rough distally. <italic>Right mandible</italic> (Fig. <xref ref-type="fig" rid="F9">9F</xref>), incisor 3-toothed; lacinia mobilis 4-toothed, with two serrated setae; molar process broad, strongly serrated. <italic>Maxillule</italic> (Fig. <xref ref-type="fig" rid="F9">9G</xref>) with fine setae laterally; inner lobe with three trifurcated setae; outer lobe with ten robust setae distally. <italic>Maxilla</italic> (Fig. <xref ref-type="fig" rid="F9">9H</xref>) with fine setae on lateral margin; inner lobe with seven stout circum-plumose setae on subapical region, nine simple setae on apical margin; mesial lobe with four plumose setae apically; outer lobe with three plumose setae distally. <italic>Maxilliped</italic> (Fig. <xref ref-type="fig" rid="F9">9I</xref>), palp article I oval, with three plumose setae; article II square, with four plumose setae; article III cylindrical, with seven plumose setae; article IV oval, shorter than article III, with twelve plumose setae; article V square to globular, with eight plumose setae; endite round, with one coupling hook and four circum-plumose setae laterally, with short bristles apically; epipod globular to oval, with fine setae on distal and mesial margin.</p><p><italic>Pereopods I–IV</italic> (Fig. <xref ref-type="fig" rid="F10">10A–D</xref>) slender, without unguis, consecutively longer. <italic>Pereopods V–VII</italic> (Fig. <xref ref-type="fig" rid="F10">10E–G</xref>) consecutively shorter. <italic>Pereopod I</italic> (Fig. <xref ref-type="fig" rid="F10">10A</xref>), basis longest, with two plumose setae on distal end; ischium 0.3× as long as basis, with four plumose setae on inferior margin; merus globular to square, with numerous plumose setae inferiorly and two plumose setae on superodistal angle; carpus rectangular, with numerous plumose and serrated setae on inferior margin; propodus elongated oval, subequal in length to carpus, with numerous plumose setae on inferior margin, serrated setae on palmar surface and inferior margin, comb setae on distal end; dactylus small, with two comb setae, two plumose setae distally. <italic>Pereopods II–IV</italic> (Fig. <xref ref-type="fig" rid="F10">10B–D</xref>) similar to each other; basis to propodus with numerous plumose setae on inferior margin; merus to propodus with several simple setae; basis longer than ischium; merus similar to basis in length; carpus and merus subequal in length; propodus slightly shorter than carpus, with several simple setae on distal end; dactylus claw-like. <italic>Pereopods V–VII</italic> (Fig. <xref ref-type="fig" rid="F10">10E–G</xref>) resembling each other; basis with one or three penicillate setae on superior margin; ischium to carpus subequal in length; propodus with two penicillate setae on superior margin; dactylus bi-unguiculate, half of propodus.</p><fig id="F10" position="float" orientation="portrait"><object-id xmlns:xlink="http://www.w3.org/1999/xlink" content-type="doi" xlink:type="simple">10.3897/zookeys.1010.59101.figure10</object-id><object-id xmlns:xlink="http://www.w3.org/1999/xlink" content-type="arpha" xlink:type="simple">8E3AFB33-D39C-52A2-895B-BE2137FADFDE</object-id><label>Figure 10.</label><caption><p><italic><tp:taxon-name><tp:taxon-name-part taxon-name-part-type="genus" reg="Idarcturus">Idarcturus</tp:taxon-name-part> <tp:taxon-name-part taxon-name-part-type="species" reg="trispinosus">trispinosus</tp:taxon-name-part></tp:taxon-name></italic> sp. nov., holotype, female <bold>A</bold> pereopod 1 <bold>B</bold> pereopod 2 <bold>C</bold> pereopod 3 <bold>D</bold> pereopod 4 <bold>E</bold> pereopod 5 <bold>F</bold> pereopod 6 <bold>G</bold> pereopod 7.</p></caption><graphic xmlns:xlink="http://www.w3.org/1999/xlink" xlink:href="zookeys-1010-133-g010.jpg" position="float" orientation="portrait" xlink:type="simple" id="oo_497142.jpg"><uri content-type="original_file" xlink:type="simple">https://binary.pensoft.net/fig/497142</uri></graphic></fig><p><italic>Pleopod I</italic> (Fig. <xref ref-type="fig" rid="F11">11A</xref>), protopod rectangular, with three coupling hooks on inner margin; rami subequal, longer than protopod, with numerous plumose apical setae. <italic>Pleopod II</italic> (Fig. <xref ref-type="fig" rid="F11">11B</xref>) similar to pleopod I; protopod rectangular, with three coupling hooks on inner margin; rami subequal each other, wider than rami of pleopod I, longer than plumose setae, with numerous setae on distal end. <italic>Pleopods III–V</italic> (Fig. <xref ref-type="fig" rid="F11">11C–E</xref>) similar to each other; protopod short; endopod with rounded apex, with 0–2 plumose setae subapically; exopod gradually tapering distal end, almost 1.3× longer than endopod.</p><fig id="F11" position="float" orientation="portrait"><object-id xmlns:xlink="http://www.w3.org/1999/xlink" content-type="doi" xlink:type="simple">10.3897/zookeys.1010.59101.figure11</object-id><object-id xmlns:xlink="http://www.w3.org/1999/xlink" content-type="arpha" xlink:type="simple">A9ACFA49-9EA4-599F-A37C-D7AC5A03991E</object-id><label>Figure 11.</label><caption><p><italic><tp:taxon-name><tp:taxon-name-part taxon-name-part-type="genus" reg="Idarcturus">Idarcturus</tp:taxon-name-part> <tp:taxon-name-part taxon-name-part-type="species" reg="trispinosus">trispinosus</tp:taxon-name-part></tp:taxon-name></italic> sp. nov., holotype, female <bold>A</bold> pleopod 1 <bold>B</bold> pleopod 2 <bold>C</bold> pleopod 3 <bold>D</bold> pleopod 4 <bold>E</bold> pleopod 5 <bold>F</bold> uropod. Paratype, male <bold>G</bold> pleopod 1.</p></caption><graphic xmlns:xlink="http://www.w3.org/1999/xlink" xlink:href="zookeys-1010-133-g011.jpg" position="float" orientation="portrait" xlink:type="simple" id="oo_497143.jpg"><uri content-type="original_file" xlink:type="simple">https://binary.pensoft.net/fig/497143</uri></graphic></fig><p><italic>Uropod</italic> (Fig. <xref ref-type="fig" rid="F11">11F</xref>) elongated oval to rectangular; protopod ~ 3× longer than wide, with numerous fine setae on border; endopod oval to rectangular, with two plumose setae apically; exopod elongated triangular, with numerous fine setae on border.</p></tp:treatment-sec><tp:treatment-sec sec-type="description" id="SECID0EA1BG"><title>Description of paratype male.</title><p><italic>Body</italic> (Fig. <xref ref-type="fig" rid="F8">8D, E</xref>) cylindrical; length 3.3 mm; dorsal spines smaller than those of female. <italic>Cephalon</italic> (Fig. <xref ref-type="fig" rid="F8">8D, E</xref>) with two middorsal spines; anterolateral lobe rounded. <italic><tp:taxon-name><tp:taxon-name-part taxon-name-part-type="genus" reg="Pereonites">Pereonites</tp:taxon-name-part></tp:taxon-name></italic> (Fig. <xref ref-type="fig" rid="F8">8D, E</xref>), pereonite I–III without dorsal spines; pereonite IV slender, narrower than that of female, with only one pair of dorsal spines posteriorly. <italic>Pleopod I</italic> (Fig. <xref ref-type="fig" rid="F11">11G</xref>), protopod rectangular, ~ 3.3× longer than wide, with four coupling hooks medially; rami similar in length, with plumose setae distally; exopod with fine setae subbasally; lateral notch of exopod present, but obscure. <italic>Pleopod II</italic> (Fig. <xref ref-type="fig" rid="F8">8F</xref>), protopod rectangular, with three coupling hooks on inner margin; plumose setae shorter than rami; endopod slightly longer than exopod, with seven plumose setae; exopod ~ 1.6× longer than protopod, with nine plumose setae; appendix masculine almost 1.8× longer than endopod, curved outwardly, acute distally.</p></tp:treatment-sec><tp:treatment-sec sec-type="distribution" id="SECID0EJ2BG"><title>Distribution.</title><p>Southern coast of South Korea.</p></tp:treatment-sec><tp:treatment-sec sec-type="habitat" id="SECID0EO2BG"><title>Habitat.</title><p>Sublittoral zone of the rocky substrate.</p></tp:treatment-sec><tp:treatment-sec sec-type="etymology" id="SECID0ET2BG"><title>Etymology.</title><p>The composite epithet of the specific name <italic><tp:taxon-name><tp:taxon-name-part taxon-name-part-type="genus" reg="Idarcturus"/><tp:taxon-name-part taxon-name-part-type="species" reg="trispinosus">trispinosus</tp:taxon-name-part></tp:taxon-name></italic> is a combination of the Latin <italic>tres</italic>, meaning three, and <italic>spinosus</italic>, meaning thorny. This name refers to having three spines on the dorsal surface of the cephalon.</p></tp:treatment-sec><tp:treatment-sec sec-type="remarks" id="SECID0EH3BG"><title>Remarks.</title><p>Within the genus, <italic><tp:taxon-name><tp:taxon-name-part taxon-name-part-type="genus" reg="Idarcturus">Idarcturus</tp:taxon-name-part> <tp:taxon-name-part taxon-name-part-type="species" reg="trispinosus">trispinosus</tp:taxon-name-part></tp:taxon-name></italic> sp. nov. is distinguished from <italic><tp:taxon-name><tp:taxon-name-part taxon-name-part-type="genus" reg="Idarcturus">I.</tp:taxon-name-part> <tp:taxon-name-part taxon-name-part-type="species" reg="platysoma">platysoma</tp:taxon-name-part></tp:taxon-name></italic>, the type species of the genus, by having dorsal spines in both sexes (lacking the dorsal spines in <italic><tp:taxon-name><tp:taxon-name-part taxon-name-part-type="genus" reg="Idarcturus">I.</tp:taxon-name-part> <tp:taxon-name-part taxon-name-part-type="species" reg="platysoma">platysoma</tp:taxon-name-part></tp:taxon-name></italic>) and the pleotelson bearing lateral wings (lacking in the latter) (<xref ref-type="bibr" rid="B1">Barnard 1914</xref>).</p><p><italic><tp:taxon-name><tp:taxon-name-part taxon-name-part-type="genus" reg="Idarcturus">Idarcturus</tp:taxon-name-part> <tp:taxon-name-part taxon-name-part-type="species" reg="trispinosus">trispinosus</tp:taxon-name-part></tp:taxon-name></italic> sp. nov. is similar to <italic><tp:taxon-name><tp:taxon-name-part taxon-name-part-type="genus" reg="Idarcturus">I.</tp:taxon-name-part> <tp:taxon-name-part taxon-name-part-type="species" reg="allelomorphus">allelomorphus</tp:taxon-name-part></tp:taxon-name></italic> in having dorsal spines, but the former differs by having three dorsal spines on the cephalon (vs. two in the latter) and six pairs of dorsal spines on pereonite IV (vs. one pair in the latter) (<xref ref-type="bibr" rid="B27">Menzies and Barnard 1959</xref>).</p><p><italic><tp:taxon-name><tp:taxon-name-part taxon-name-part-type="genus" reg="Idarcturus">Idarcturus</tp:taxon-name-part> <tp:taxon-name-part taxon-name-part-type="species" reg="trispinosus">trispinosus</tp:taxon-name-part></tp:taxon-name></italic> sp. nov. most resembles <italic><tp:taxon-name><tp:taxon-name-part taxon-name-part-type="genus" reg="Idarcturus">I.</tp:taxon-name-part> <tp:taxon-name-part taxon-name-part-type="species" reg="hedgpethi">hedgpethi</tp:taxon-name-part></tp:taxon-name></italic> in having anterolaterally expanded pereonite IV and dorsal spines. However, they could be distinguished by the anterolateral lobe of the cephalon (concave distally in the former vs. truncated in the latter) and the numbers of dorsal spines on the cephalon (three in the former vs. two in the latter), on pereonite IV (six pairs in the former vs. one pair in the latter), and on the pleon (two pairs in the former vs. one pair in the latter) (<xref ref-type="bibr" rid="B26">Menzies 1951</xref>).</p></tp:treatment-sec><ref-list><ref id="B1"><mixed-citation xmlns:xlink="http://www.w3.org/1999/xlink" xlink:type="simple"><person-group><name name-style="western"><surname>Barnard</surname><given-names>KH</given-names></name></person-group> (<year>1914</year>) Contributions to the crustacean fauna of South Africa.3. Additions to the marine <tp:taxon-name><tp:taxon-name-part taxon-name-part-type="order">Isopoda</tp:taxon-name-part></tp:taxon-name>, with notes on some previously incompletely known species. Annals of the South African Museum 10: 325a–358a, 359–442. <ext-link xlink:type="simple" ext-link-type="doi" xlink:href="10.5962/bhl.part.9319">https://doi.org/10.5962/bhl.part.9319</ext-link></mixed-citation></ref><ref id="B27"><mixed-citation xmlns:xlink="http://www.w3.org/1999/xlink" xlink:type="simple"><person-group><name name-style="western"><surname>Menzies</surname><given-names>RJ</given-names></name><name name-style="western"><surname>Barnard</surname><given-names>JL</given-names></name></person-group> (<year>1959</year>) <article-title>Marine <tp:taxon-name><tp:taxon-name-part taxon-name-part-type="order">Isopoda</tp:taxon-name-part></tp:taxon-name> on coastal shelf bottoms of southern California: systematics and ecology.</article-title><source>Pacific Naturalist</source><volume>1</volume>(<issue>11–12</issue>): <fpage>1</fpage>–<lpage>35</lpage>.</mixed-citation></ref><ref id="B26"><mixed-citation xmlns:xlink="http://www.w3.org/1999/xlink" xlink:type="simple"><person-group><name name-style="western"><surname>Menzies</surname><given-names>RJ</given-names></name></person-group> (<year>1951</year>) <article-title>New marine isopods, chiefly from northern California, with notes on related forms.</article-title><source>Proceedings of the United States National Museum</source><volume>101</volume>(<issue>3273</issue>): <fpage>105</fpage>–<lpage>156</lpage>. <ext-link xlink:type="simple" ext-link-type="doi" xlink:href="10.5479/si.00963801.101-3273.105">https://doi.org/10.5479/si.00963801.101-3273.105</ext-link></mixed-citation></ref></ref-list></tp:taxon-treatment>
