# Supplementary material for: Four new species of isopods (Crustacea, Isopoda) from South Korea
Source: Zookeys. 2021 Jan 13;1010:133–64. doi: 10.3897/zookeys.1010.59101 (PMC7817651; doi:10.3897/zookeys.1010.59101)
Supplement: XML Treatment for Neastacilla [file zookeys.1010.59101-treatment6.xml]

<!DOCTYPE tp:taxon-treatment
  PUBLIC "-//TaxonX//DTD Taxonomic Treatment Publishing DTD v0 20100105//EN" "tax-treatment-NSO.dtd">
<tp:taxon-treatment xmlns:tp="http://www.plazi.org/taxpub"><tp:treatment-meta><kwd-group><label>Taxon classification</label><kwd><named-content xmlns:xlink="http://www.w3.org/1999/xlink" content-type="kingdom">Animalia</named-content></kwd><kwd><named-content xmlns:xlink="http://www.w3.org/1999/xlink" content-type="order">Isopoda</named-content></kwd><kwd><named-content xmlns:xlink="http://www.w3.org/1999/xlink" content-type="family">Arcturidae</named-content></kwd></kwd-group><mixed-citation publication-type="journal"><person-group><name><surname>Kim</surname><given-names>Sung Hoon</given-names></name><name><surname>Yoon</surname><given-names>Seong Myeong</given-names></name></person-group><article-title>Four new species of isopods (<tp:taxon-name><tp:taxon-name-part taxon-name-part-type="subphylum">Crustacea</tp:taxon-name-part></tp:taxon-name>, <tp:taxon-name><tp:taxon-name-part taxon-name-part-type="order">Isopoda</tp:taxon-name-part></tp:taxon-name>) from South Korea</article-title><source>Zookeys</source><day>13</day><month>1</month><year>2021</year><volume>1010</volume><fpage>133</fpage><lpage>164</lpage><pub-id pub-id-type="doi">10.3897/zookeys.1010.59101</pub-id></mixed-citation></tp:treatment-meta><tp:nomenclature><label>Genus</label><tp:taxon-name><object-id xmlns:xlink="http://www.w3.org/1999/xlink" content-type="arpha" xlink:type="simple">38DD19B2-24BE-54DE-9497-423A1401589A</object-id>
              <tp:taxon-name-part taxon-name-part-type="genus" reg="Neastacilla">Neastacilla</tp:taxon-name-part>
            </tp:taxon-name><tp:taxon-authority>Tattersall, 1921</tp:taxon-authority></tp:nomenclature><tp:treatment-sec sec-type="type species" id="SECID0EYFAI"><title>Type species.</title><p><italic><tp:taxon-name><tp:taxon-name-part taxon-name-part-type="genus" reg="Astacilla">Astacilla</tp:taxon-name-part> <tp:taxon-name-part taxon-name-part-type="species" reg="falclandica">falclandica</tp:taxon-name-part></tp:taxon-name></italic> Ohlin, 1901, by subsequent designation.</p></tp:treatment-sec><tp:treatment-sec sec-type="diagnosis" id="SECID0EJGAI"><title>Diagnosis</title><p><bold>(modified after <xref ref-type="bibr" rid="B19">King 2003b</xref>).</bold> Body cylindrical; pereonite I fused to cephalon, occasionally indicated by groove dorsally or slit ventrally; pereonite IV ~ 3–10× longer than other pereonites; pereonites IV and V strongly geniculated. Antenna with one row of spines on each flagellar article. Pereopod I lacking an unguis; pereopods II–IV with claw-like dactylus, not flexible between carpus and propodus; pereopods V–VII with two claws on distal end of dactylus.</p></tp:treatment-sec><ref-list><ref id="B19"><mixed-citation xmlns:xlink="http://www.w3.org/1999/xlink" xlink:type="simple"><person-group><name name-style="western"><surname>King</surname><given-names>RA</given-names></name></person-group> (<year>2003b</year>) <article-title><italic><tp:taxon-name><tp:taxon-name-part taxon-name-part-type="genus">Neastacilla</tp:taxon-name-part></tp:taxon-name></italic> Tattersall, 1921 redefined, with eight new species from Australia (<tp:taxon-name><tp:taxon-name-part taxon-name-part-type="subphylum">Crustacea</tp:taxon-name-part></tp:taxon-name>: <tp:taxon-name><tp:taxon-name-part taxon-name-part-type="order">Isopoda</tp:taxon-name-part></tp:taxon-name>: <tp:taxon-name><tp:taxon-name-part taxon-name-part-type="family">Arcturidae</tp:taxon-name-part></tp:taxon-name>).</article-title><source>Memoirs of Museum Victoria</source><volume>60</volume>(<issue>2</issue>): <fpage>371</fpage>–<lpage>416</lpage>. <ext-link xlink:type="simple" ext-link-type="doi" xlink:href="10.24199/j.mmv.2003.60.29">https://doi.org/10.24199/j.mmv.2003.60.29</ext-link></mixed-citation></ref></ref-list></tp:taxon-treatment>
