# Supplementary material for: Four new species of isopods (Crustacea, Isopoda) from South Korea
Source: Zookeys. 2021 Jan 13;1010:133–64. doi: 10.3897/zookeys.1010.59101 (PMC7817651; doi:10.3897/zookeys.1010.59101)
Supplement: XML Treatment for Neastacilla paralongipectus [file zookeys.1010.59101-treatment7.xml]

<!DOCTYPE tp:taxon-treatment
  PUBLIC "-//TaxonX//DTD Taxonomic Treatment Publishing DTD v0 20100105//EN" "tax-treatment-NSO.dtd">
<tp:taxon-treatment xmlns:tp="http://www.plazi.org/taxpub"><tp:treatment-meta><kwd-group><label>Taxon classification</label><kwd><named-content xmlns:xlink="http://www.w3.org/1999/xlink" content-type="kingdom">Animalia</named-content></kwd><kwd><named-content xmlns:xlink="http://www.w3.org/1999/xlink" content-type="order">Isopoda</named-content></kwd><kwd><named-content xmlns:xlink="http://www.w3.org/1999/xlink" content-type="family">Arcturidae</named-content></kwd></kwd-group><mixed-citation publication-type="journal"><person-group><name><surname>Kim</surname><given-names>Sung Hoon</given-names></name><name><surname>Yoon</surname><given-names>Seong Myeong</given-names></name></person-group><article-title>Four new species of isopods (<tp:taxon-name><tp:taxon-name-part taxon-name-part-type="subphylum">Crustacea</tp:taxon-name-part></tp:taxon-name>, <tp:taxon-name><tp:taxon-name-part taxon-name-part-type="order">Isopoda</tp:taxon-name-part></tp:taxon-name>) from South Korea</article-title><source>Zookeys</source><day>13</day><month>1</month><year>2021</year><volume>1010</volume><fpage>133</fpage><lpage>164</lpage><pub-id pub-id-type="doi">10.3897/zookeys.1010.59101</pub-id></mixed-citation></tp:treatment-meta><tp:nomenclature><tp:taxon-name><object-id xmlns:xlink="http://www.w3.org/1999/xlink" content-type="arpha" xlink:type="simple">D240BD0D-FC6D-5C54-AAF5-176C2F322CA8</object-id>
              <tp:taxon-name-part taxon-name-part-type="genus" reg="Neastacilla">Neastacilla</tp:taxon-name-part>
              <tp:taxon-name-part taxon-name-part-type="species" reg="paralongipectus">paralongipectus</tp:taxon-name-part>
              <object-id xmlns:xlink="http://www.w3.org/1999/xlink" content-type="zoobank" xlink:type="simple">http://zoobank.org/10892AFB-E914-4D4D-A466-DDFB880EA0A5</object-id>
            </tp:taxon-name><tp:taxon-status xmlns:xlink="http://www.w3.org/1999/xlink" xlink:type="simple">sp. nov.</tp:taxon-status><xref ref-type="fig" rid="F12">Figures 12</xref><xref ref-type="fig" rid="F13">, 13</xref><xref ref-type="fig" rid="F14">, 14</xref><xref ref-type="fig" rid="F15">, 15</xref></tp:nomenclature><tp:treatment-sec sec-type="material" id="SECID0EOIAI"><title>Material examined.</title><p><bold><italic>Holotype</italic>.</bold> South Korea • 1 ♂ (10.2 mm); Jeju-do, Seogwipo-si; <named-content xmlns:xlink="http://www.w3.org/1999/xlink" content-type="dwc:verbatimCoordinates" xlink:type="simple"><named-content content-type="geo-json" specific-use="{&#34;type&#34;:&#34;Point&#34;,&#34;coordinates&#34;:[126.325000,33.216667]}" id="NCID0E3IAI" xlink:type="simple">33°13'00"N, 126°19'30"E</named-content></named-content>; 30 m; 31 Jan. 2018; Smith-McIntyre grab; NIBRIV0000862799.</p><p><bold><italic>Paratypes</italic>.</bold> South Korea • 1 ovigerous ♀ (3.3 mm); Jeju-do, Seogwipo-si; <named-content xmlns:xlink="http://www.w3.org/1999/xlink" content-type="dwc:verbatimCoordinates" xlink:type="simple"><named-content content-type="geo-json" specific-use="{&#34;type&#34;:&#34;Point&#34;,&#34;coordinates&#34;:[126.536667,33.220000]}" id="NCID0ELJAI" xlink:type="simple">33°13'12"N, 126°32'12"E</named-content></named-content>; 33 m; 1 Feb. 2018; Smith-McIntyre grab • 1 ovigerous ♀; Jeju-do, Seogwipo-si; <named-content xmlns:xlink="http://www.w3.org/1999/xlink" content-type="dwc:verbatimCoordinates" xlink:type="simple"><named-content content-type="geo-json" specific-use="{&#34;type&#34;:&#34;Point&#34;,&#34;coordinates&#34;:[126.305000,33.190000]}" id="NCID0ETJAI" xlink:type="simple">33°11'24"N, 126°18'18"E</named-content></named-content>; 30 m; 28 Apr. 2018; Smith-McIntyre grab • 1 ♂; Jeju-do, Seogwipo-si; <named-content xmlns:xlink="http://www.w3.org/1999/xlink" content-type="dwc:verbatimCoordinates" xlink:type="simple"><named-content content-type="geo-json" specific-use="{&#34;type&#34;:&#34;Point&#34;,&#34;coordinates&#34;:[126.606667,33.231667]}" id="NCID0E2JAI" xlink:type="simple">33°13'54"N, 126°36'24"E</named-content></named-content>; 38 m; 26 Apr. 2018; Smith-McIntyre grab; NIBRIV0000880422.</p></tp:treatment-sec><tp:treatment-sec sec-type="description" id="SECID0EAKAI"><title>Description of holotype male.</title><p><italic>Body</italic> (Fig. <xref ref-type="fig" rid="F12">12A, B</xref>) 10.2 mm, smooth, 12× as long as wide. <italic>Cephalon</italic> (Fig. <xref ref-type="fig" rid="F12">12A, B</xref>) with deeply concaved anterior margin possessing small median process; anterolateral lobe expended anteriorly; eye large, round, positioned on lateral margin. <tp:taxon-name><tp:taxon-name-part taxon-name-part-type="genus" reg="Pereonites">Pereonites</tp:taxon-name-part></tp:taxon-name> II and III subequal in length; pereonite IV elongated, ~ 7× longer than pereonites II and III together; pereonites V–VII ~ 1.9× longer than pereonites II and III, surface of pereonites with small tuberculate elevations possessing setae. <italic>Pleon</italic> 1.3× longer than pereonites V–VII; pleotelson gradually tapering posterior region; apex rounded; lateral margin with two pairs of wings; proximal wing indistinct, but distal wing distinct.</p><fig id="F12" position="float" orientation="portrait"><object-id xmlns:xlink="http://www.w3.org/1999/xlink" content-type="doi" xlink:type="simple">10.3897/zookeys.1010.59101.figure12</object-id><object-id xmlns:xlink="http://www.w3.org/1999/xlink" content-type="arpha" xlink:type="simple">3CFA31C6-9D89-5121-A78D-9775E502D122</object-id><label>Figure 12.</label><caption><p><italic><tp:taxon-name><tp:taxon-name-part taxon-name-part-type="genus" reg="Neastacilla">Neastacilla</tp:taxon-name-part> <tp:taxon-name-part taxon-name-part-type="species" reg="paralongipectus">paralongipectus</tp:taxon-name-part></tp:taxon-name></italic> sp. nov., holotype, male <bold>A</bold> habitus, dorsal view <bold>B</bold> habitus, lateral view <bold>E</bold> penes. Paratype, female <bold>C</bold> habitus, dorsal view <bold>D</bold> habitus, lateral view.</p></caption><graphic xmlns:xlink="http://www.w3.org/1999/xlink" xlink:href="zookeys-1010-133-g012.jpg" position="float" orientation="portrait" xlink:type="simple" id="oo_497144.jpg"><uri content-type="original_file" xlink:type="simple">https://binary.pensoft.net/fig/497144</uri></graphic></fig><p><italic>Antennule</italic> (Fig. <xref ref-type="fig" rid="F13">13A</xref>) over second peduncular article of antenna, consisting of three peduncular articles and single-articled flagellum; peduncular article I square to globular, articles II and III cylindrical; article II slightly longer than article III; flagellum elongated oval, with five aesthetascs along with anterodistal region and three simple setae on distal end.</p><fig id="F13" position="float" orientation="portrait"><object-id xmlns:xlink="http://www.w3.org/1999/xlink" content-type="doi" xlink:type="simple">10.3897/zookeys.1010.59101.figure13</object-id><object-id xmlns:xlink="http://www.w3.org/1999/xlink" content-type="arpha" xlink:type="simple">E59AAF47-36E9-5D05-B3EE-B9F0E668CD2D</object-id><label>Figure 13.</label><caption><p><italic><tp:taxon-name><tp:taxon-name-part taxon-name-part-type="genus" reg="Neastacilla">Neastacilla</tp:taxon-name-part> <tp:taxon-name-part taxon-name-part-type="species" reg="paralongipectus">paralongipectus</tp:taxon-name-part></tp:taxon-name></italic> sp. nov., holotype, male <bold>A</bold> antennule <bold>B</bold> antenna <bold>C</bold> distal end of antenna <bold>D</bold> left mandible <bold>E</bold> right mandible <bold>F</bold> maxillule <bold>G</bold> maxilla <bold>H</bold> maxilliped.</p></caption><graphic xmlns:xlink="http://www.w3.org/1999/xlink" xlink:href="zookeys-1010-133-g013.jpg" position="float" orientation="portrait" xlink:type="simple" id="oo_497145.jpg"><uri content-type="original_file" xlink:type="simple">https://binary.pensoft.net/fig/497145</uri></graphic></fig><p><italic>Antenna</italic> (Fig. <xref ref-type="fig" rid="F13">13B, C</xref>) slender, exceeding half of body length, composed of five peduncular articles and 3-articled flagellum; peduncular articles I and II subequal to each other; article IV longest; article V slightly shorter than article IV; articles IV and V with I–III pairs of simple setae; flagellar articles I and II with one row of spines resembling saw-teeth, article II with five simple setae on distal end.</p><p><italic>Left mandible</italic> (Fig. <xref ref-type="fig" rid="F13">13D</xref>), incisor 3-toothed; lacinia mobilis 2-toothed, with three serrated setae; molar process broad, rough distally. <italic>Right mandible</italic> (Fig. <xref ref-type="fig" rid="F13">13E</xref>), incisor 3-toothed; lacinia mobilis 3-toothed, with one serrated seta; molar process, strongly serrated distally. <italic>Maxillule</italic> (Fig. <xref ref-type="fig" rid="F13">13F</xref>) with fine setae on lateral margin; inner lobe with one plumose seta and two distally bifid simple setae on distal end; outer lobe with four serrated robust setae and five robust simple setae on distal end. <italic>Maxilla</italic> (Fig. <xref ref-type="fig" rid="F13">13G</xref>) with fine setae laterally, consisting of three lobes; inner lobe with six stout circum-plumose setae, three plumose setae, four simple setae; mesial lobe with three comb setae; outer lobe with three plumose setae. <italic>Maxilliped</italic> (Fig. <xref ref-type="fig" rid="F13">13H</xref>), endite rounded distally, almost 1.2× wider than palp article III, with two coupling hooks medially, seven circum-plumose setae distally, one plumose seta mesially; palp article I with one plumose seta on mesial margin; article II with three plumose setae on medial margin; article III with 15 plumose on medial margin; article IV with five plumose setae medially and three simple setae distally; article V with six simple setae apically.</p><p><italic>Pereopods I–IV</italic> (Fig. <xref ref-type="fig" rid="F14">14A–D</xref>) slender, sequentially longer, without unguis and flexion between carpus and propodus. <italic>Pereopods V–VII</italic> (Fig. <xref ref-type="fig" rid="F14">14E–G</xref>), sequentially shorter. <italic>Pereopod I</italic> (Fig. <xref ref-type="fig" rid="F14">14A</xref>) shorter than pereopods II–IV; basis longest, with one penicillate seta and four simple setae on superior margin, one simple seta on superodistal angle; ischium to dactylus with numerous plumose setae on inferior margin, 0–4 plumose setae on distal end; carpus and propodus subequal in length; propodus with ten comb setae on dorsal margin; dactylus as long as wide. <italic>Pereopods II–IV</italic> (Fig. <xref ref-type="fig" rid="F14">14B–D</xref>), basis to propodus with numerous plumose setae along with inferior margin; merus to propodus with several short simple setae on inferior margin; basis ~ 1.2× longer than ischium; ischium with oblique end distally; merus and carpus similar in length; dactylus reduced and claw-like. <italic>Pereopods V–VII</italic> (Fig. <xref ref-type="fig" rid="F14">14E–G</xref>) similar to each other; basis, with 3–7 penicillate setae on superior margin; ischium almost 1.7× longer than merus; merus and carpus subequal in length, with one penicillate seta on superior margin in pereopod VI; propodus with two or three penicillate setae on superior margin; dactylus bi-unguiculate, secondary unguis tiny.</p><fig id="F14" position="float" orientation="portrait"><object-id xmlns:xlink="http://www.w3.org/1999/xlink" content-type="doi" xlink:type="simple">10.3897/zookeys.1010.59101.figure14</object-id><object-id xmlns:xlink="http://www.w3.org/1999/xlink" content-type="arpha" xlink:type="simple">309E20DA-9FB3-5572-86BB-8F2FADA67405</object-id><label>Figure 14.</label><caption><p><italic><tp:taxon-name><tp:taxon-name-part taxon-name-part-type="genus" reg="Neastacilla">Neastacilla</tp:taxon-name-part> <tp:taxon-name-part taxon-name-part-type="species" reg="paralongipectus">paralongipectus</tp:taxon-name-part></tp:taxon-name></italic> sp. nov., holotype, male <bold>A</bold> pereopod 1 <bold>B</bold> pereopod 2 <bold>C</bold> pereopod 3 <bold>D</bold> pereopod 4 <bold>E</bold> pereopod 5 <bold>F</bold> pereopod 6 <bold>G</bold> pereopod 7.</p></caption><graphic xmlns:xlink="http://www.w3.org/1999/xlink" xlink:href="zookeys-1010-133-g014.jpg" position="float" orientation="portrait" xlink:type="simple" id="oo_497146.jpg"><uri content-type="original_file" xlink:type="simple">https://binary.pensoft.net/fig/497146</uri></graphic></fig><p><italic>Penes</italic> (Fig. <xref ref-type="fig" rid="F12">12E</xref>) simple, fused, with acute apex.</p><p><italic>Pleopod I</italic> (Fig. <xref ref-type="fig" rid="F15">15A</xref>), protopod rectangular, with four coupling hooks medially; rami subequal, plumose setae longer than rami; exopod with six long plumose setae apically and two plumose setae subbasally, slightly notched subbasally; endopod with eight long plumose setae distally. <italic>Pleopod II</italic> (Fig. <xref ref-type="fig" rid="F15">15B</xref>) resembling pleopod I; protopod rectangular, ~ 0.8× shorter than protopod of pleopod I, with three coupling hooks on medial margin; exopod with ten long plumose setae on distal end, endopod with seven long plumose setae on apical end; appendix masculina 1.2× longer than endopod, tapering distally. <italic>Pleopod III</italic> (Fig. <xref ref-type="fig" rid="F15">15C</xref>), protopod square to globular; rami rounded distally; exopod 1.6× longer than endopod, without plumose setae, tapering distally; endopod with two plumose setae medially. <italic>Pleopods IV and V</italic> (Fig. <xref ref-type="fig" rid="F15">15D, E</xref>) resembling each other; protopod square to globular; rami with rounded distal margin; exopod almost 1.5× longer than endopod, without plumose setae; endopod with one plumose seta subapically.</p><fig id="F15" position="float" orientation="portrait"><object-id xmlns:xlink="http://www.w3.org/1999/xlink" content-type="doi" xlink:type="simple">10.3897/zookeys.1010.59101.figure15</object-id><object-id xmlns:xlink="http://www.w3.org/1999/xlink" content-type="arpha" xlink:type="simple">105DF380-8A4E-5FB5-B97E-ABC1FF2DF042</object-id><label>Figure 15.</label><caption><p><italic><tp:taxon-name><tp:taxon-name-part taxon-name-part-type="genus" reg="Neastacilla">Neastacilla</tp:taxon-name-part> <tp:taxon-name-part taxon-name-part-type="species" reg="paralongipectus">paralongipectus</tp:taxon-name-part></tp:taxon-name></italic> sp. nov., holotype, male <bold>A</bold> pleopod 1 <bold>B</bold> pleopod 2 <bold>C</bold> pleopod 3 <bold>D</bold> pleopod 4 <bold>E</bold> pleopod 5 <bold>F</bold> uropod.</p></caption><graphic xmlns:xlink="http://www.w3.org/1999/xlink" xlink:href="zookeys-1010-133-g015.jpg" position="float" orientation="portrait" xlink:type="simple" id="oo_497147.jpg"><uri content-type="original_file" xlink:type="simple">https://binary.pensoft.net/fig/497147</uri></graphic></fig><p><italic>Uropod</italic> (Fig. <xref ref-type="fig" rid="F15">15F</xref>) elongated oval; protopod ~ 4× longer than wide, with two plumose setae and several fine setae on subapical margin; exopod triangular, with numerous fine setae; endopod square to rectangular, with two simple setae on distal end.</p></tp:treatment-sec><tp:treatment-sec sec-type="description" id="SECID0EITAI"><title>Description of paratype female.</title><p><italic>Body</italic> (Fig. <xref ref-type="fig" rid="F12">12C, D</xref>) ~ 10× as long as wide, length 7.5 mm. <italic>Pereonite IV</italic> (Fig. <xref ref-type="fig" rid="F12">12C, D</xref>) ~ 5.4× longer than pereonites II and III, shorter than male; anterolateral margins extended laterally. <italic>Oostegite IV</italic> (Fig. <xref ref-type="fig" rid="F12">12D</xref>) with suture line on posterior region.</p></tp:treatment-sec><tp:treatment-sec sec-type="distribution" id="SECID0EAUAI"><title>Distribution.</title><p>Southern coast of Jeju-do in South Korea.</p></tp:treatment-sec><tp:treatment-sec sec-type="habitat" id="SECID0EFUAI"><title>Habitats.</title><p>Sublittoral zone of sandy bottom.</p></tp:treatment-sec><tp:treatment-sec sec-type="etymology" id="SECID0EKUAI"><title>Etymology.</title><p>The composite epithet of the specific name <italic><tp:taxon-name><tp:taxon-name-part taxon-name-part-type="genus" reg="Neastacilla"/><tp:taxon-name-part taxon-name-part-type="species" reg="paralongipectus">paralongipectus</tp:taxon-name-part></tp:taxon-name></italic> is a combination of the Greek prefix <italic>para</italic>- and the specific name of <tp:taxon-name><tp:taxon-name-part taxon-name-part-type="genus" reg="Neastacilla">Neastacilla</tp:taxon-name-part> <tp:taxon-name-part taxon-name-part-type="species" reg="longipectus">longipectus</tp:taxon-name-part> <tp:taxon-name-part taxon-name-part-type="authority">Nunomura, 2008, which means</tp:taxon-name-part> <tp:taxon-name-part taxon-name-part-type="uncertainty-rank">near</tp:taxon-name-part> <tp:taxon-name-part taxon-name-part-type="species" reg="longipectus">longipectus</tp:taxon-name-part></tp:taxon-name>, refering to the close resemblance to <italic><tp:taxon-name><tp:taxon-name-part taxon-name-part-type="genus" reg="Neastacilla">N.</tp:taxon-name-part> <tp:taxon-name-part taxon-name-part-type="species" reg="longipectus">longipectus</tp:taxon-name-part></tp:taxon-name></italic>.</p></tp:treatment-sec><tp:treatment-sec sec-type="remarks" id="SECID0E2VAI"><title>Remarks.</title><p>Seven species of <italic><tp:taxon-name><tp:taxon-name-part taxon-name-part-type="genus" reg="Neastacilla">Neastacilla</tp:taxon-name-part></tp:taxon-name></italic> have pereonite IV at least 5× as long as pereonites II and III together in female as in the new species: <italic><tp:taxon-name><tp:taxon-name-part taxon-name-part-type="genus" reg="Neastacilla">N.</tp:taxon-name-part> <tp:taxon-name-part taxon-name-part-type="species" reg="algensis">algensis</tp:taxon-name-part></tp:taxon-name></italic> Hale, 1924, <italic><tp:taxon-name><tp:taxon-name-part taxon-name-part-type="genus" reg="Neastacilla">N.</tp:taxon-name-part> <tp:taxon-name-part taxon-name-part-type="species" reg="deducta">deducta</tp:taxon-name-part></tp:taxon-name></italic> Hale, 1925, <italic><tp:taxon-name><tp:taxon-name-part taxon-name-part-type="genus" reg="Neastacilla">N.</tp:taxon-name-part> <tp:taxon-name-part taxon-name-part-type="species" reg="kanowna">kanowna</tp:taxon-name-part></tp:taxon-name></italic> King, 2003, <italic><tp:taxon-name><tp:taxon-name-part taxon-name-part-type="genus" reg="Neastacilla">N.</tp:taxon-name-part> <tp:taxon-name-part taxon-name-part-type="species" reg="lawadi">lawadi</tp:taxon-name-part></tp:taxon-name></italic> King, 2003, <italic><tp:taxon-name><tp:taxon-name-part taxon-name-part-type="genus" reg="Neastacilla">N.</tp:taxon-name-part> <tp:taxon-name-part taxon-name-part-type="species" reg="longipectus">longipectus</tp:taxon-name-part></tp:taxon-name></italic> Nunomura, 2008, <italic><tp:taxon-name><tp:taxon-name-part taxon-name-part-type="genus" reg="Neastacilla">N.</tp:taxon-name-part> <tp:taxon-name-part taxon-name-part-type="species" reg="monoseta">monoseta</tp:taxon-name-part></tp:taxon-name></italic> (Guiler, 1949), and <italic><tp:taxon-name><tp:taxon-name-part taxon-name-part-type="genus" reg="Neastacilla">N.</tp:taxon-name-part> <tp:taxon-name-part taxon-name-part-type="species" reg="soelae">soelae</tp:taxon-name-part></tp:taxon-name></italic> King, 2003 (<xref ref-type="bibr" rid="B13">Hale 1924</xref>, <xref ref-type="bibr" rid="B14">1946</xref>; <xref ref-type="bibr" rid="B19">King 2003b</xref>; <xref ref-type="bibr" rid="B32">Nunomura 2008</xref>). Among these species, <italic><tp:taxon-name><tp:taxon-name-part taxon-name-part-type="genus" reg="Neastacilla">Neastacilla</tp:taxon-name-part> <tp:taxon-name-part taxon-name-part-type="species" reg="paralongipectus">paralongipectus</tp:taxon-name-part></tp:taxon-name></italic> sp. nov. is easily distinguishable from <italic><tp:taxon-name><tp:taxon-name-part taxon-name-part-type="genus" reg="Neastacilla">N.</tp:taxon-name-part> <tp:taxon-name-part taxon-name-part-type="species" reg="algensis">algensis</tp:taxon-name-part></tp:taxon-name></italic>, <italic><tp:taxon-name><tp:taxon-name-part taxon-name-part-type="genus" reg="Neastacilla">N.</tp:taxon-name-part> <tp:taxon-name-part taxon-name-part-type="species" reg="lawadi">lawadi</tp:taxon-name-part></tp:taxon-name></italic>, and <italic><tp:taxon-name><tp:taxon-name-part taxon-name-part-type="genus" reg="Neastacilla">N.</tp:taxon-name-part> <tp:taxon-name-part taxon-name-part-type="species" reg="soelae">soelae</tp:taxon-name-part></tp:taxon-name></italic> in terms of the absence of dorsal tubercles on the cephalon in female (vs. presence in the latter species) (<xref ref-type="bibr" rid="B13">Hale 1924</xref>; <xref ref-type="bibr" rid="B19">King 2003b</xref>). <italic><tp:taxon-name><tp:taxon-name-part taxon-name-part-type="genus" reg="Neastacilla">Neastacilla</tp:taxon-name-part> <tp:taxon-name-part taxon-name-part-type="species" reg="paralongipectus">paralongipectus</tp:taxon-name-part></tp:taxon-name></italic> sp. nov. is similar to <italic><tp:taxon-name><tp:taxon-name-part taxon-name-part-type="genus" reg="Neastacilla">N.</tp:taxon-name-part> <tp:taxon-name-part taxon-name-part-type="species" reg="deducta">deducta</tp:taxon-name-part></tp:taxon-name></italic>, <italic><tp:taxon-name><tp:taxon-name-part taxon-name-part-type="genus" reg="Neastacilla">N.</tp:taxon-name-part> <tp:taxon-name-part taxon-name-part-type="species" reg="kanowna">kanowna</tp:taxon-name-part></tp:taxon-name></italic>, and <italic><tp:taxon-name><tp:taxon-name-part taxon-name-part-type="genus" reg="Neastacilla">N.</tp:taxon-name-part> <tp:taxon-name-part taxon-name-part-type="species" reg="monoseta">monoseta</tp:taxon-name-part></tp:taxon-name></italic> in having a smooth body lacking dorsal elevations (<xref ref-type="bibr" rid="B19">King 2003b</xref>). However, <italic><tp:taxon-name><tp:taxon-name-part taxon-name-part-type="genus" reg="Neastacilla">Neastacilla</tp:taxon-name-part> <tp:taxon-name-part taxon-name-part-type="species" reg="paralongipectus">paralongipectus</tp:taxon-name-part></tp:taxon-name></italic> sp. nov. differs from <italic><tp:taxon-name><tp:taxon-name-part taxon-name-part-type="genus" reg="Neastacilla">N.</tp:taxon-name-part> <tp:taxon-name-part taxon-name-part-type="species" reg="deducta">deducta</tp:taxon-name-part></tp:taxon-name></italic>, <italic><tp:taxon-name><tp:taxon-name-part taxon-name-part-type="genus" reg="Neastacilla">N.</tp:taxon-name-part> <tp:taxon-name-part taxon-name-part-type="species" reg="kanowna">kanowna</tp:taxon-name-part></tp:taxon-name></italic>, and <italic><tp:taxon-name><tp:taxon-name-part taxon-name-part-type="genus" reg="Neastacilla">N.</tp:taxon-name-part> <tp:taxon-name-part taxon-name-part-type="species" reg="monoseta">monoseta</tp:taxon-name-part></tp:taxon-name></italic> in that oostegite IV has suture posteriorly (vs. mesially in <italic><tp:taxon-name><tp:taxon-name-part taxon-name-part-type="genus" reg="Neastacilla">N.</tp:taxon-name-part> <tp:taxon-name-part taxon-name-part-type="species" reg="deducta">deducta</tp:taxon-name-part></tp:taxon-name></italic> and <italic><tp:taxon-name><tp:taxon-name-part taxon-name-part-type="genus" reg="Neastacilla">N.</tp:taxon-name-part> <tp:taxon-name-part taxon-name-part-type="species" reg="monoseta">monoseta</tp:taxon-name-part></tp:taxon-name></italic>) and the pleotelson has rounded apex (vs. truncated in <italic><tp:taxon-name><tp:taxon-name-part taxon-name-part-type="genus" reg="Neastacilla">N.</tp:taxon-name-part> <tp:taxon-name-part taxon-name-part-type="species" reg="kanowna">kanowna</tp:taxon-name-part></tp:taxon-name></italic>) (<xref ref-type="bibr" rid="B19">King 2003b</xref>). <italic><tp:taxon-name><tp:taxon-name-part taxon-name-part-type="genus" reg="Neastacilla">Neastacilla</tp:taxon-name-part> <tp:taxon-name-part taxon-name-part-type="species" reg="paralongipectus">paralongipectus</tp:taxon-name-part></tp:taxon-name></italic> sp. nov. is easily distinguishable from <italic><tp:taxon-name><tp:taxon-name-part taxon-name-part-type="genus" reg="Neastacilla">N.</tp:taxon-name-part> <tp:taxon-name-part taxon-name-part-type="species" reg="longipectus">longipectus</tp:taxon-name-part></tp:taxon-name></italic> in terms of the shape of the anterior margin of the cephalon (deeply concave in the former vs. slightly concave in the latter), the shape of the penes (elongated triangle in the former vs. rectangle in the later), and the structure of pereonite I and pleonite I (fused to cephalon and pleotelson, respectively, in the former vs. not fused in the latter) (<xref ref-type="bibr" rid="B32">Nunomura 2008</xref>).</p></tp:treatment-sec><ref-list><ref id="B13"><mixed-citation xmlns:xlink="http://www.w3.org/1999/xlink" xlink:type="simple"><person-group><name name-style="western"><surname>Hale</surname><given-names>HM</given-names></name></person-group> (<year>1924</year>) <article-title>Notes on Australian <tp:taxon-name><tp:taxon-name-part taxon-name-part-type="subphylum">Crustacea</tp:taxon-name-part></tp:taxon-name>. No III.</article-title><source>Transactions of the Royal Society of South Australia</source><volume>48</volume>: <fpage>209</fpage>–<lpage>225</lpage>.</mixed-citation></ref><ref id="B14"><mixed-citation xmlns:xlink="http://www.w3.org/1999/xlink" xlink:type="simple"><person-group><name name-style="western"><surname>Hale</surname><given-names>HM</given-names></name></person-group> (<year>1946</year>) <article-title><tp:taxon-name><tp:taxon-name-part taxon-name-part-type="order">Isopoda</tp:taxon-name-part></tp:taxon-name> -<tp:taxon-name><tp:taxon-name-part taxon-name-part-type="suborder">Valvifera</tp:taxon-name-part></tp:taxon-name>. British, Australian and New Zealand Antarctic Research Expedition, 1929–1931.</article-title><source>Reports–Series B (Zoology and Botany)</source><volume>5</volume>(<issue>3</issue>): <fpage>161</fpage>–<lpage>212</lpage>.</mixed-citation></ref><ref id="B19"><mixed-citation xmlns:xlink="http://www.w3.org/1999/xlink" xlink:type="simple"><person-group><name name-style="western"><surname>King</surname><given-names>RA</given-names></name></person-group> (<year>2003b</year>) <article-title><italic><tp:taxon-name><tp:taxon-name-part taxon-name-part-type="genus">Neastacilla</tp:taxon-name-part></tp:taxon-name></italic> Tattersall, 1921 redefined, with eight new species from Australia (<tp:taxon-name><tp:taxon-name-part taxon-name-part-type="subphylum">Crustacea</tp:taxon-name-part></tp:taxon-name>: <tp:taxon-name><tp:taxon-name-part taxon-name-part-type="order">Isopoda</tp:taxon-name-part></tp:taxon-name>: <tp:taxon-name><tp:taxon-name-part taxon-name-part-type="family">Arcturidae</tp:taxon-name-part></tp:taxon-name>).</article-title><source>Memoirs of Museum Victoria</source><volume>60</volume>(<issue>2</issue>): <fpage>371</fpage>–<lpage>416</lpage>. <ext-link xlink:type="simple" ext-link-type="doi" xlink:href="10.24199/j.mmv.2003.60.29">https://doi.org/10.24199/j.mmv.2003.60.29</ext-link></mixed-citation></ref><ref id="B32"><mixed-citation xmlns:xlink="http://www.w3.org/1999/xlink" xlink:type="simple"><person-group><name name-style="western"><surname>Nunomura</surname><given-names>N</given-names></name></person-group> (<year>2008</year>) <article-title>Marine isopod crustaceans collected from Shijiki Bay, western Japan (1) <tp:taxon-name><tp:taxon-name-part taxon-name-part-type="suborder">Valvifera</tp:taxon-name-part></tp:taxon-name>, <tp:taxon-name><tp:taxon-name-part taxon-name-part-type="suborder">Cymothoida</tp:taxon-name-part></tp:taxon-name>, <tp:taxon-name><tp:taxon-name-part taxon-name-part-type="suborder">Sphaeromatidea</tp:taxon-name-part></tp:taxon-name>, <tp:taxon-name><tp:taxon-name-part taxon-name-part-type="suborder">Limnoriidea</tp:taxon-name-part></tp:taxon-name> and <tp:taxon-name><tp:taxon-name-part taxon-name-part-type="suborder">Oniscidea</tp:taxon-name-part></tp:taxon-name>.</article-title><source>Bulletin of the Toyama Science Museum</source><volume>31</volume>: <fpage>13</fpage>–<lpage>43</lpage>.</mixed-citation></ref></ref-list></tp:taxon-treatment>
